# Supplementary material for: The advantage of intergenic regions as genomic features for machine-learning-based host attribution of Salmonella Typhimurium from the USA
Source: Microb Genom. 2023 Oct 16;9(10):001116. doi: 10.1099/mgen.0.001116 (PMC10634445; doi:10.1099/mgen.0.001116)
Supplement: Supplementary material 1 [file mgen-9-1116-s001.xlsx]

## Sheet: Table 1
Table 1. STm assemblies used in model training and testing, obtained from Enterobase. To locate, please search for the Barcode field in Enterobase by using the Assembly column of this table (minus the "_AS" suffix).
Assembly	Filename	X..contigs.....0.bp.	X..contigs.....1000.bp.	X..contigs.....5000.bp.	X..contigs.....10000.bp.	X..contigs.....25000.bp.	X..contigs.....50000.bp.	Total.length.....0.bp.	Total.length.....1000.bp.	Total.length.....5000.bp.	Total.length.....10000.bp.	Total.length.....25000.bp.	Total.length.....50000.bp.	X..contigs	Largest.contig	Total.length	Reference.length	GC....	Reference.GC....	N50.x	NG50	N75	NG75	L50	LG50	L75	LG75	X..misassemblies	X..misassembled.contigs	Misassembled.contigs.length	X..local.misassemblies	X..scaffold.gap.ext..mis.	X..scaffold.gap.loc..mis.	X..unaligned.mis..contigs	X..unaligned.contigs	Unaligned.length	Genome.fraction....	Duplication.ratio	X..N.s.per.100.kbp	X..mismatches.per.100.kbp	X..indels.per.100.kbp	Largest.alignment	Total.aligned.length	NA50	NGA50	NA75	NGA75	LA50	LGA50
SAL_AB0811AA_AS	SAL_AB0811AA_AS.result	93	68	59	55	47	25	4812588	4803092	4778238	4746963	4605996	3754453	73	448956	4806401	4809037	52.24	52.09	137890	137890	53522	53522	10	10	23	23	68	32	3799249	132	1	0	1	9 + 41 part	562727	88.138	1.001	0.62	1313.01	26.02	196293	4241554	48159	48159	26147	26147	30	30
SAL_AB0820AA_AS	SAL_AB0820AA_AS.result	78	51	45	40	35	23	4965685	4954969	4943618	4902251	4841385	4381943	57	707879	4958718	4809037	52.14	52.09	222329	222329	110260	122129	7	7	14	13	72	25	4312082	129	1	1	0	12 + 32 part	723143	87.955	1.001	2.8	1304.63	26.34	148011	4234318	57211	57392	25316	30608	28	27
SAL_AB0869AA_AS	SAL_AB0869AA_AS.result	181	155	128	111	67	31	4905930	4892436	4815922	4687096	3873705	2618050	167	224478	4900766	4809037	52.27	52.09	52403	52859	26863	28425	28	27	60	57	58	38	2350315	118	1	0	5	26 + 70 part	673766	87.595	1.003	0.39	1295.55	25.23	106559	4218644	30786	31233	15071	15551	45	44
SAL_AB0896AA_AS	SAL_AB0896AA_AS.result	114	87	68	61	48	37	4972205	4958674	4918675	4866485	4633816	4237752	96	273371	4965288	4809037	52.16	52.09	105141	107943	74323	75489	15	14	29	27	67	28	3303267	121	0	1	4	22 + 53 part	741829	87.654	1.002	2.2	1309.25	26.29	127791	4219787	50059	51008	18787	21771	32	31
SAL_AB0986AA_AS	SAL_AB0986AA_AS.result	81	48	41	40	34	21	4816258	4802472	4784335	4778140	4667170	4188664	57	706452	4808963	4809037	52.16	52.09	214865	214865	100112	100112	6	6	14	14	71	21	3992855	131	1	0	0	11 + 30 part	599873	87.414	1.001	2.89	1303.42	26.19	182348	4207571	57948	57948	30301	30301	28	28
SAL_AB0994AA_AS	SAL_AB0994AA_AS.result	87	58	50	45	40	28	4989424	4977962	4957548	4916607	4826775	4397318	65	488857	4982324	4809037	52.04	52.09	161115	161115	81624	88055	8	8	19	17	73	26	4124326	123	0	1	2	8 + 33 part	745903	87.968	1.001	0.2	1305.1	26.43	196296	4234876	55375	56337	18874	25342	29	28
SAL_AB2236AA_AS	SAL_AB2236AA_AS.result	151	129	111	97	63	37	4824155	4815257	4761533	4655488	4063741	3130429	135	208292	4819250	4809037	52.25	52.09	71430	71430	38264	39205	25	25	49	48	62	43	2707265	113	1	0	2	14 + 62 part	593677	87.627	1.003	0.21	1302.53	26.25	98997	4218118	35588	35588	15542	15542	40	40
SAL_AB2250AA_AS	SAL_AB2250AA_AS.result	84	60	52	51	42	24	4866264	4855569	4836907	4830712	4674025	3978967	68	428026	4861093	4809037	52.14	52.09	165072	165072	89920	89920	10	10	19	19	74	30	4067904	131	1	0	2	9 + 38 part	608171	88.33	1.001	0.39	1313.67	26.15	148081	4251400	52909	56430	22352	25942	31	30
SAL_AB2258AA_AS	SAL_AB2258AA_AS.result	131	102	80	74	59	35	4940427	4928028	4865240	4823390	4566738	3698347	110	279451	4933513	4809037	52.21	52.09	83692	85217	47686	52559	17	16	36	34	62	36	3348652	118	0	0	3	19 + 54 part	700485	87.756	1.003	0.59	1305.23	26.21	148092	4226530	43840	47870	17856	18874	35	34
SAL_AB2263AA_AS	SAL_AB2263AA_AS.result	93	62	52	46	41	27	4937208	4925062	4895008	4846928	4764286	4257134	69	433167	4929480	4809037	52.13	52.09	182381	182381	81629	91605	9	9	19	18	68	27	4065602	129	1	1	0	10 + 42 part	693924	87.949	1.001	2.64	1304.83	26.41	196296	4234032	52837	52909	26252	27963	29	28
SAL_AB2328AA_AS	SAL_AB2328AA_AS.result	87	59	50	48	37	25	4944888	4934520	4915664	4904400	4721107	4266903	65	486175	4938490	4809037	52.12	52.09	174647	174647	90831	100690	9	9	18	17	71	25	4203434	126	1	1	2	17 + 35 part	700771	88.041	1.001	0.61	1305.61	26.17	147997	4236799	57243	57948	24652	31718	30	29
SAL_AB2775AA_AS	SAL_AB2775AA_AS.result	70	47	37	32	27	22	4904992	4893291	4873848	4842050	4753783	4561549	61	622526	4902266	4809037	52.17	52.09	376793	376793	139247	139247	5	5	12	12	79	20	4278272	128	0	5	1	17 + 35 part	663704	87.98	1.002	3.86	1306.46	26.68	196286	4237528	57212	57947	26568	30996	27	26
SAL_AB2822AA_AS	SAL_AB2822AA_AS.result	119	82	73	67	47	26	4909650	4895790	4874623	4826994	4460778	3685370	91	282685	4901444	4809037	52.09	52.09	114472	114472	74687	77767	13	13	26	25	67	38	3863016	133	1	0	0	15 + 44 part	650631	88.235	1.002	0.8	1312.72	25.99	196301	4246620	48833	50023	18787	20072	31	30
SAL_AB2828AA_AS	SAL_AB2828AA_AS.result	166	129	110	100	71	26	4929893	4913782	4871822	4796485	4269044	2648315	140	214227	4921570	4809037	52.19	52.09	61025	61258	32878	33496	23	22	52	49	57	39	2855912	116	1	0	4	15 + 66 part	688836	87.75	1.003	0.41	1302.37	25.59	122564	4226130	32178	34714	16754	18212	45	43
SAL_AB2831AA_AS	SAL_AB2831AA_AS.result	96	57	40	36	34	22	4954932	4940599	4891193	4867252	4834042	4371414	65	606703	4945766	4809037	52.12	52.09	218927	238957	144166	144166	8	7	14	14	74	24	4361537	128	0	1	1	19 + 32 part	708491	88.002	1.001	0.55	1305.42	26.32	148097	4236333	57211	57948	26261	30602	28	27
SAL_AB2837AA_AS	SAL_AB2837AA_AS.result	127	90	78	73	50	29	4928899	4913392	4880858	4845417	4432653	3678325	101	289863	4920790	4809037	52.15	52.09	112511	112511	47862	56319	13	13	30	28	67	32	3517294	127	0	0	3	20 + 47 part	686381	87.907	1.002	0.77	1303.23	26.09	148009	4231649	48159	48290	19444	21021	35	34
SAL_AB3033AA_AS	SAL_AB3033AA_AS.result	72	41	33	30	27	22	4907104	4894538	4881878	4858558	4794542	4607002	50	638416	4900827	4809037	52.15	52.09	291498	291498	159897	159897	7	7	12	12	81	22	4398774	127	0	0	2	5 + 31 part	650547	88.198	1.002	2.43	1309.97	25.84	133943	4248228	57212	57948	26574	29538	28	27
SAL_AB3034AA_AS	SAL_AB3034AA_AS.result	72	42	33	29	27	25	5014725	5002025	4982406	4949423	4904289	4834292	51	638416	5008002	4809037	52.11	52.09	280699	280699	151625	159896	7	7	13	12	80	22	4423358	128	0	1	1	6 + 30 part	757985	88.184	1.002	2.4	1311.45	25.87	133935	4248705	56913	57948	21887	30893	29	27
SAL_AB3595AA_AS	SAL_AB3595AA_AS.result	104	79	69	66	49	29	4844096	4834670	4806921	4777881	4491403	3768326	84	436119	4837909	4809037	52.17	52.09	88720	88720	61049	61049	11	11	27	27	68	33	3749582	122	1	0	2	10 + 43 part	607966	87.826	1.002	0.21	1302.54	25.81	196297	4226897	47592	47592	20744	21903	33	33
SAL_AB3754AA_AS	SAL_AB3754AA_AS.result	133	86	70	64	51	36	4954113	4936695	4898289	4855968	4637427	4136145	95	417326	4943295	4809037	52.12	52.09	96465	100161	67280	72022	15	14	29	28	67	34	3696013	123	0	4	3	13 + 49 part	714866	87.735	1.002	3.01	1309.6	26.47	123780	4225272	47965	48159	17930	19835	32	31
SAL_AB4039AA_AS	SAL_AB4039AA_AS.result	109	85	70	64	48	30	5086469	5077068	5042863	4997801	4712396	4065340	90	322153	5080794	4809037	52	52.09	137740	149655	73012	75430	13	12	26	24	67	30	3773744	124	1	1	3	20 + 42 part	856863	87.609	1.003	1.38	1306.62	25.97	127791	4218152	50005	51008	16557	22032	33	31
SAL_AB4075AA_AS	SAL_AB4075AA_AS.result	109	63	53	50	43	34	5030880	5007789	4987346	4965298	4828928	4487362	87	361736	5023623	4809037	52.12	52.09	162633	163650	79809	81878	11	10	23	21	73	29	3964150	123	0	1	3	28 + 43 part	784093	87.996	1.002	4.36	1305.22	26.44	128509	4238032	51129	56852	18747	26252	31	29
SAL_AB4146AA_AS	SAL_AB4146AA_AS.result	77	52	43	40	35	31	4941907	4932808	4913394	4890059	4796830	4667261	59	379103	4937127	4809037	52.17	52.09	171113	177331	91938	96246	9	8	19	18	77	26	4185849	131	0	0	2	10 + 39 part	687498	88.224	1.002	4.21	1312.64	26.42	196296	4248292	57212	57947	19361	26261	28	27
SAL_AB4247AA_AS	SAL_AB4247AA_AS.result	85	59	52	47	39	25	4935521	4925437	4908844	4867218	4718969	4153652	64	693537	4929015	4809037	52.05	52.09	160413	160413	81176	95186	8	8	19	17	68	28	3999173	129	1	1	0	9 + 40 part	693590	87.919	1.002	2.64	1303.36	26.37	196278	4233158	52903	55828	24652	30999	30	29
SAL_AB4973AA_AS	SAL_AB4973AA_AS.result	76	52	42	40	34	23	4897123	4888268	4864921	4851723	4745410	4323459	58	445742	4891994	4809037	52.11	52.09	282799	282799	97551	97551	7	7	14	14	74	24	4269674	126	0	0	2	14 + 33 part	653691	88.049	1.001	0	1304.21	26.24	196301	4237873	57442	57948	30996	32053	28	27
SAL_AB4974AA_AS	SAL_AB4974AA_AS.result	79	51	39	33	30	22	4938235	4926539	4902033	4853042	4813564	4532843	58	491736	4931765	4809037	52.14	52.09	282799	306878	142232	149904	7	6	13	12	75	21	4429527	130	0	2	1	16 + 28 part	692877	88.035	1.001	0.81	1305.9	26.31	196284	4238269	58646	61467	26261	30953	26	25
SAL_AB4979AA_AS	SAL_AB4979AA_AS.result	94	63	55	53	39	30	4770992	4759003	4742428	4723327	4446351	4109864	71	414752	4764241	4809037	52.22	52.09	143286	143286	77721	77721	11	11	22	22	72	29	3880299	123	0	0	1	9 + 41 part	510077	88.284	1.002	6.32	1315.4	26.47	196296	4251660	51129	51129	22560	21887	29	29
SAL_AB5983AA_AS	SAL_AB5983AA_AS.result	81	51	39	33	26	21	4877540	4865361	4845177	4805213	4675999	4481298	60	570552	4871419	4809037	52.19	52.09	276406	276406	149893	149893	6	6	13	13	85	24	4359060	126	1	1	3	13 + 30 part	628229	87.999	1.003	2.67	1308.8	26.37	128510	4241231	68068	68068	26564	26911	27	27
SAL_AB5987AA_AS	SAL_AB5987AA_AS.result	76	47	36	34	27	19	4940826	4928075	4900603	4888769	4774374	4482875	56	706453	4934533	4809037	52.12	52.09	282799	313490	149899	195347	6	5	11	10	77	19	4390246	130	0	0	1	19 + 23 part	695681	88.038	1.001	2.23	1306.06	26.41	196306	4236415	60303	65301	26911	31718	27	25
SAL_AB6310AA_AS	SAL_AB6310AA_AS.result	84	62	53	49	42	28	4846910	4837737	4816256	4784906	4646904	4112639	68	666595	4841555	4809037	52.15	52.09	162635	162635	80917	80917	10	10	20	20	74	27	3816979	126	0	0	1	11 + 40 part	603215	87.978	1.002	4.48	1304.13	26.14	147994	4236463	52258	52258	22713	24653	30	30
SAL_AB6461AA_AS	SAL_AB6461AA_AS.result	90	65	58	53	44	28	4855157	4845222	4824603	4790229	4627469	4005062	70	448235	4848530	4809037	52.18	52.09	151704	151704	72947	77330	10	10	23	22	67	27	3695671	130	0	2	2	10 + 40 part	604087	88.142	1.001	1.75	1310.45	26.05	196283	4241871	57243	57243	24652	25265	29	29
SAL_AB6624AA_AS	SAL_AB6624AA_AS.result	61	37	32	30	25	20	4743497	4733660	4722889	4707233	4613405	4408963	44	719839	4738351	4809037	52.19	52.09	275110	275110	159897	159897	6	6	12	12	77	20	4301108	127	0	1	1	7 + 29 part	497755	88.045	1.002	4.41	1304.05	26.26	196301	4240088	62811	62811	32514	32087	25	25
SAL_AB6625AA_AS	SAL_AB6625AA_AS.result	85	58	43	41	39	27	4978287	4967025	4929234	4916274	4889078	4426598	65	465638	4971804	4809037	52.05	52.09	208563	208563	90785	106869	8	8	18	16	73	28	4319580	127	1	1	1	15 + 36 part	731192	88.058	1.001	2.61	1306.57	26.59	169530	4239676	57211	57948	24653	30266	28	27
SAL_AB6751AA_AS	SAL_AB6751AA_AS.result	92	56	45	40	31	19	4944599	4930407	4901841	4865819	4716493	4255378	65	664766	4936449	4809037	52.12	52.09	282799	282799	150794	150794	7	7	12	12	73	19	4167294	127	1	0	2	21 + 29 part	697951	88.021	1.001	0.38	1305.91	26.22	196301	4237595	56862	57211	26261	30608	28	27
SAL_AB6842AA_AS	SAL_AB6842AA_AS.result	112	77	61	56	42	26	4944249	4931641	4896686	4860685	4605441	4030449	84	421873	4936282	4809037	52.13	52.09	150131	150131	65773	75600	9	9	21	20	73	29	3919818	123	0	0	2	24 + 39 part	698567	87.99	1.001	0.2	1305.58	26.37	196300	4235226	48833	51107	19421	24653	32	30
SAL_AB7033AA_AS	SAL_AB7033AA_AS.result	93	68	62	56	43	34	4965540	4956890	4946613	4904433	4657431	4299303	70	472121	4958535	4809037	52.14	52.09	114000	117557	75532	80195	12	11	25	24	66	30	3743271	121	1	2	4	8 + 44 part	732278	87.759	1.001	3.43	1306.5	26.11	127791	4223342	52917	56517	19876	26261	32	31
SAL_AB7340AA_AS	SAL_AB7340AA_AS.result	83	54	44	42	32	23	4917184	4905472	4880523	4868572	4683078	4378846	62	706453	4910823	4809037	52.12	52.09	251657	282799	90835	122734	7	6	14	13	75	22	4234504	131	1	1	1	18 + 29 part	670539	88.063	1.001	2.44	1307.2	26.35	196297	4237356	51959	52917	25595	26261	29	28
SAL_AB7716AA_AS	SAL_AB7716AA_AS.result	103	62	51	47	44	27	4945801	4929775	4902937	4877333	4827279	4193426	71	435050	4935378	4809037	52.13	52.09	163647	163647	78376	81626	9	9	21	19	71	30	4123888	130	1	1	1	15 + 40 part	698199	87.977	1.001	0.61	1306.24	26.28	196380	4236491	51129	52909	27029	30996	30	29
SAL_AB8514AA_AS	SAL_AB8514AA_AS.result	65	36	29	27	25	20	4849987	4839251	4821512	4801959	4776077	4595513	40	707880	4842258	4809037	52.15	52.09	373632	373632	160424	160424	6	6	11	11	78	21	4499137	127	1	0	0	5 + 24 part	609522	87.932	1.001	2.48	1303.78	26.32	196290	4231963	68067	68067	30999	31718	25	25
SAL_AB8528AA_AS	SAL_AB8528AA_AS.result	85	55	45	42	33	21	4941335	4929919	4909744	4884969	4714075	4254659	63	631049	4935451	4809037	52.12	52.09	282892	282892	97254	97733	6	6	14	13	74	23	4185153	129	0	0	1	18 + 30 part	696042	88.051	1.001	0	1304.39	26.12	196291	4237463	57211	57243	26261	31718	28	27
SAL_AB8643AA_AS	SAL_AB8643AA_AS.result	72	44	36	35	30	21	4866870	4856205	4840313	4834118	4763592	4394836	51	494422	4860841	4809037	52.11	52.09	282799	282799	162861	162861	7	7	12	12	73	20	4259603	130	0	1	1	10 + 30 part	623310	88.03	1.001	2.41	1304.67	26.29	196363	4236976	57243	57948	30996	32053	28	27
SAL_AB8755AA_AS	SAL_AB8755AA_AS.result	102	51	39	34	28	21	5010202	4987472	4958035	4926574	4793059	4539883	68	908022	4999241	4809037	52.1	52.09	282800	282800	100653	123879	5	5	12	11	83	23	4415114	131	0	0	1	18 + 31 part	754099	88.067	1.002	0.38	1304.03	26.28	196296	4242599	56337	57211	19108	24653	28	26
SAL_AB8971AA_AS	SAL_AB8971AA_AS.result	86	64	50	45	39	23	4949190	4939979	4898685	4862719	4758437	4163514	69	514123	4943227	4809037	52.14	52.09	196956	196956	90835	91415	7	7	17	16	70	24	3992498	128	0	1	1	17 + 37 part	705891	87.962	1.002	0.61	1306.32	26.48	196291	4235811	57354	57948	26261	30274	28	27
SAL_AB8973AA_AS	SAL_AB8973AA_AS.result	90	68	55	53	40	24	4969512	4960637	4926613	4913573	4701227	4165778	74	581578	4964570	4809037	52.14	52.09	212003	212003	87325	90835	8	8	18	17	70	24	3904035	125	1	2	1	17 + 39 part	723293	88.013	1.002	0.81	1305.16	26.13	196289	4238620	52909	57211	19416	22713	28	27
SAL_AB8975AA_AS	SAL_AB8975AA_AS.result	74	51	37	34	26	21	4781181	4772092	4740670	4720784	4578550	4389177	58	521234	4776739	4809037	52.18	52.09	225812	225812	149941	149941	7	7	13	13	84	24	4329341	127	0	1	2	13 + 29 part	536329	87.961	1.002	0.42	1307.56	26.26	128939	4238756	65375	65375	26911	26564	27	27
SAL_AB9071AA_AS	SAL_AB9071AA_AS.result	136	117	102	92	62	37	4852973	4845267	4804572	4733887	4224931	3342233	125	224610	4849977	4809037	52.26	52.09	71832	71832	39501	41158	22	22	44	43	66	39	2876354	118	0	1	5	20 + 63 part	615007	87.813	1.003	6.58	1314.36	25.98	172594	4230066	39208	39756	17957	18883	41	40
SAL_AB9084AA_AS	SAL_AB9084AA_AS.result	66	44	35	32	29	22	5026203	5016882	4993232	4974003	4932911	4682653	50	707880	5020757	4809037	52.15	52.09	300604	300604	131315	150129	6	6	12	11	75	19	4275774	134	1	1	0	10 + 25 part	768397	88.307	1.001	2.59	1313.79	26.07	196296	4250545	57211	57948	26261	32053	28	26
SAL_AB9091AA_AS	SAL_AB9091AA_AS.result	104	74	66	62	52	36	4879155	4866018	4842996	4810945	4632085	4035394	83	460612	4872309	4809037	52.09	52.09	96143	96143	61213	61612	15	15	30	29	70	36	3660766	123	0	2	0	8 + 46 part	640605	87.86	1.002	0.62	1302.86	26.18	196286	4229318	48382	48382	19095	22713	34	34
SAL_AB9577AA_AS	SAL_AB9577AA_AS.result	126	102	85	82	57	32	4898814	4888162	4837705	4820271	4390933	3475175	110	273127	4893405	4809037	52.22	52.09	87029	88027	43870	47474	17	16	37	35	64	33	3146601	126	1	1	1	20 + 55 part	660098	87.838	1.002	0.59	1305.11	26.06	148002	4229543	42361	45432	17932	19108	36	35
SAL_AB9579AA_AS	SAL_AB9579AA_AS.result	192	156	130	111	72	30	4827083	4809579	4745591	4613697	3945177	2501136	171	192242	4819989	4809037	52.35	52.09	52566	52566	30538	30538	29	29	60	60	67	45	2378462	114	0	0	3	22 + 71 part	591911	87.524	1.005	0.37	1303.83	25.49	127791	4219691	32188	32188	15392	15550	46	46
SAL_AB9586AA_AS	SAL_AB9586AA_AS.result	184	155	128	113	62	31	4819053	4803358	4738997	4623800	3700817	2641881	170	242684	4813986	4809037	52.26	52.09	53040	53040	26405	26405	27	27	59	59	59	43	2552354	113	0	1	4	22 + 71 part	586973	87.539	1.004	5.71	1298.42	25.37	196254	4219168	30019	30019	15133	15133	43	43
SAL_BA2187AA_AS	SAL_BA2187AA_AS.scaffold	144	55	43	37	30	25	5038504	5013838	4995061	4958439	4846363	4677172	66	711632	5021669	4809037	52.09	52.09	223067	225955	141451	149998	7	6	13	12	84	25	4577846	129	0	0	3	18 + 32 part	788040	87.911	1.001	0	1308.41	26.44	129066	4233040	57213	58646	22032	30708	29	27
SAL_BA3453AA_AS	SAL_BA3453AA_AS.scaffold	108	78	64	55	45	29	4832002	4818177	4787637	4722025	4547560	3913731	90	337390	4826839	4809037	52.15	52.09	136664	136664	64562	64562	12	12	24	24	73	32	3840446	125	0	0	0	14 + 43 part	583612	88.057	1.002	0	1302.57	26.16	147998	4239643	46232	46232	20910	21662	32	32
SAL_BA4147AA_AS	SAL_BA4147AA_AS.scaffold	113	82	65	59	49	30	4933438	4920900	4880427	4839001	4632490	3941125	92	376818	4927691	4809037	52.16	52.09	109293	109803	59339	61979	12	11	26	25	69	33	3726472	126	0	0	2	9 + 41 part	677241	88.109	1.003	0	1301.03	26.01	147999	4245677	46233	47698	19816	21804	34	32
SAL_BA4181AA_AS	SAL_BA4181AA_AS.scaffold	90	46	39	34	30	24	4858600	4844765	4833017	4799705	4717170	4503105	54	682273	4850335	4809037	52.1	52.09	199242	199242	112809	114710	7	7	15	14	81	22	4308998	130	0	0	1	7 + 32 part	618475	87.84	1.002	0	1306.27	26.21	128939	4229575	57213	57391	26911	30301	29	28
SAL_BA4390AA_AS	SAL_BA4390AA_AS.scaffold	74	54	40	34	30	23	5048422	5040411	5013463	4964617	4904252	4640764	60	707880	5044417	4809037	52.1	52.09	252702	252702	109028	149939	6	6	13	12	76	22	4488247	126	0	0	1	17 + 25 part	802304	88.027	1.002	0	1310.04	26.39	148096	4240952	57948	66224	21903	31715	28	26
SAL_BA5074AA_AS	SAL_BA5074AA_AS.scaffold	115	79	62	55	49	34	4833888	4818037	4779051	4731899	4626735	4093687	93	306970	4828211	4809037	52.15	52.09	131305	131305	63506	63506	12	12	26	26	73	33	3663748	124	0	0	1	13 + 48 part	584155	88.065	1.002	0	1303.41	26.14	129066	4239880	49031	49935	21662	21903	32	31
SAL_BA5395AA_AS	SAL_BA5395AA_AS.scaffold	100	60	48	42	34	30	4907972	4893238	4873625	4826720	4669143	4529085	68	432165	4899742	4809037	52.08	52.09	172760	185408	100219	100219	10	9	19	19	81	26	4186168	128	0	0	0	16 + 33 part	669555	87.815	1.002	0	1306.31	26.24	127791	4228159	51868	52917	21903	25832	31	30
SAL_BA5501AA_AS	SAL_BA5501AA_AS.scaffold	128	69	37	32	28	17	5015807	4986006	4929629	4893883	4826563	4417437	97	707880	5007827	4809037	52.18	52.09	312798	312798	208605	229663	6	6	11	10	78	21	4530169	134	0	0	1	52 + 27 part	749881	88.423	1.001	0	1313.57	26.27	196297	4256919	58646	68036	26261	30999	26	25
SAL_BA5542AA_AS	SAL_BA5542AA_AS.scaffold	299	74	53	48	40	33	4945653	4846091	4791294	4758404	4639602	4367751	136	458717	4890984	4809037	52.18	52.09	148924	148924	85098	85098	10	10	22	22	73	30	4016191	131	0	0	1	74 + 44 part	649601	87.979	1.002	24.17	1308	26.59	137793	4238248	48290	48833	24652	25388	31	30
SAL_BA5550AA_AS	SAL_BA5550AA_AS.scaffold	397	127	82	68	49	33	5206060	5115989	5027458	4926638	4587912	4003691	174	330108	5150045	4809037	51.96	52.09	108793	130850	57043	69114	15	13	31	27	69	33	3708099	124	0	1	1	73 + 63 part	891815	88.178	1.004	8.52	1309.53	26.34	148081	4253240	47879	49853	16347	24652	35	31
SAL_BA5628AA_AS	SAL_BA5628AA_AS.scaffold	162	82	66	57	45	34	4989792	4968165	4940623	4879692	4655865	4263842	91	366274	4974057	4809037	52.1	52.09	114547	114547	72034	79555	12	12	26	24	69	28	3757774	128	0	0	5	18 + 47 part	744804	87.765	1.002	19.44	1309.01	26.09	127791	4225125	48159	49332	20426	24652	33	32
SAL_BA5736AA_AS	SAL_BA5736AA_AS.scaffold	85	55	44	41	37	30	4861128	4848548	4827007	4804925	4724863	4445575	67	453549	4856656	4809037	52.13	52.09	183835	183835	81629	81629	9	9	18	18	74	25	3943192	127	0	0	1	6 + 38 part	606675	88.152	1.003	9	1304.63	26.35	148054	4248325	52909	56864	26264	26579	29	28
SAL_BA5824AA_AS	SAL_BA5824AA_AS.scaffold	90	52	42	36	33	23	5061925	5044668	5019323	4978861	4927017	4551858	66	626210	5054563	4809037	52	52.09	257869	257869	108116	149931	7	7	14	12	77	23	4384768	128	0	0	1	17 + 26 part	813001	88.051	1.002	0	1304.89	26.54	148003	4239849	57211	58646	18921	26911	28	26
SAL_BA5831AA_AS	SAL_BA5831AA_AS.scaffold	74	47	38	34	29	23	4923905	4911983	4884267	4858195	4760413	4546843	56	601143	4917841	4809037	52.07	52.09	271381	271381	130934	150132	6	6	13	12	83	23	4411298	130	1	0	1	10 + 33 part	674441	88.055	1.002	7.91	1315.97	26.21	148086	4241680	57947	58646	26567	31162	27	26
SAL_BA5941AA_AS	SAL_BA5941AA_AS.scaffold	95	71	60	55	51	30	4860516	4850333	4825530	4785573	4715067	3927476	78	720197	4855329	4809037	52.22	52.09	115945	115945	74420	74420	11	11	25	25	74	34	3886640	131	0	0	0	8 + 43 part	596862	88.345	1.002	0	1308.97	25.77	147997	4255196	48833	48833	21903	24653	31	31
SAL_BA5958AA_AS	SAL_BA5958AA_AS.scaffold	89	49	32	28	25	19	4950547	4935585	4901690	4878279	4823481	4613013	61	908041	4942939	4809037	52.15	52.09	282875	282875	177729	223268	5	5	10	9	83	20	4562761	125	0	0	1	11 + 32 part	696123	88.161	1.002	0	1302.66	26.35	128510	4245434	57211	57442	26261	30709	29	28
SAL_BA6077AA_AS	SAL_BA6077AA_AS.scaffold	109	56	47	41	37	29	4991536	4974677	4959497	4921105	4854284	4575666	66	472388	4981782	4809037	52.1	52.09	172529	180342	105170	105315	9	8	18	17	83	29	4446329	127	0	0	4	12 + 38 part	753144	87.766	1.002	19.31	1306.87	26.28	113571	4226607	53963	56504	18843	26228	32	31
SAL_BA6103AA_AS	SAL_BA6103AA_AS.scaffold	72	60	49	40	34	24	4868415	4861985	4834270	4770815	4640983	4240060	67	461721	4866880	4809037	52.19	52.09	225813	225813	102043	102043	8	8	16	16	82	27	4112019	126	1	0	2	8 + 38 part	624650	88.007	1.002	1.87	1308.16	26.37	127791	4240135	52918	52918	22001	26252	29	29
SAL_BA6112AA_AS	SAL_BA6112AA_AS.scaffold	122	93	69	61	49	29	4944397	4930588	4873669	4819350	4605260	3900998	108	359768	4940617	4809037	52.15	52.09	116833	125011	54628	56315	12	11	26	24	71	29	3560434	121	0	0	4	23 + 48 part	692432	88.09	1.003	26.49	1302.51	26.01	124858	4242910	47776	47870	18880	21662	35	34
SAL_BA6120AA_AS	SAL_BA6120AA_AS.scaffold	78	56	41	38	31	25	5051384	5042677	5013930	4988317	4873208	4619162	63	653004	5047473	4809037	52.09	52.09	214188	219488	122784	149899	8	7	15	13	72	22	4301487	132	0	0	0	15 + 31 part	798255	88.21	1.002	0	1306.47	26.36	148096	4248346	57211	57948	22713	32082	28	26
SAL_BA6160AA_AS	SAL_BA6160AA_AS.scaffold	159	58	45	39	29	22	5022306	4989498	4956202	4912403	4753338	4485432	83	720198	5006334	4809037	52.12	52.09	253246	253246	149252	159600	7	7	14	13	78	22	4323473	128	0	0	1	27 + 35 part	757497	88.166	1.002	5.39	1304.03	26.3	148096	4247493	57212	58646	22032	30608	29	27
SAL_BA6192AA_AS	SAL_BA6192AA_AS.scaffold	91	58	42	37	29	26	5036408	5020318	4984535	4948047	4796660	4701630	72	600403	5031190	4809037	52.16	52.09	225890	225890	109093	114351	6	6	15	14	79	23	4377750	130	0	0	3	18 + 36 part	780244	88.155	1.003	7.25	1309.84	26.8	148091	4249244	52908	56861	21658	28928	30	28
SAL_BA6197AA_AS	SAL_BA6197AA_AS.scaffold	57	35	29	27	25	22	4784038	4775197	4761506	4750433	4721983	4603590	42	720195	4780064	4809037	52.16	52.09	279843	279843	162635	162635	7	7	12	12	80	21	4505248	130	1	0	0	2 + 24 part	530647	88.225	1.002	0.63	1304.59	26.23	148092	4248680	58646	58646	32510	32082	26	26
SAL_BA6203AA_AS	SAL_BA6203AA_AS.scaffold	90	44	33	30	27	22	5101159	5085896	5064063	5045973	4996756	4803758	51	707880	5091164	4809037	52.08	52.09	282892	291935	184416	187730	7	6	12	11	75	21	4488553	132	0	0	1	9 + 26 part	845732	88.101	1.002	0	1306.24	26.41	148109	4244635	57371	58646	19108	32053	28	26
SAL_BA6266AA_AS	SAL_BA6266AA_AS.scaffold	70	52	36	32	27	17	5095707	5088449	5055728	5031852	4943187	4541308	58	707995	5092574	4809037	52	52.09	376618	376618	208566	238838	5	5	10	9	78	18	4506344	133	0	0	1	18 + 23 part	842535	88.14	1.003	0	1308.71	26.38	196297	4249767	57948	68111	19108	32082	27	25
SAL_BA6274AA_AS	SAL_BA6274AA_AS.scaffold	70	45	34	32	27	18	5093667	5080905	5056366	5044608	4967900	4595640	58	707994	5090534	4809037	52	52.09	376818	376818	209007	238838	5	5	10	9	78	18	4507806	132	0	0	1	16 + 23 part	842737	88.146	1.002	0	1308.8	26.61	196297	4247420	57948	68111	21903	32082	27	25
SAL_BA6300AA_AS	SAL_BA6300AA_AS.scaffold	134	95	71	62	54	34	4986592	4967692	4917922	4860086	4711389	4057991	110	417222	4978008	4809037	52.12	52.09	101120	107997	65764	78221	15	14	29	27	73	34	3780253	126	0	0	6	25 + 55 part	742772	87.836	1.003	5.56	1309.59	26.14	108839	4230868	49330	50005	17968	21660	35	34
SAL_BA6308AA_AS	SAL_BA6308AA_AS.scaffold	133	100	82	72	51	30	5114627	5097901	5056329	4986098	4610969	3868275	117	299496	5110059	4809037	52.16	52.09	126852	127541	51083	55770	13	12	30	26	74	32	3637519	124	0	0	3	25 + 55 part	863052	88.048	1.003	7.04	1308.21	26.52	124442	4243189	42182	43840	16634	21530	41	38
SAL_BA6315AA_AS	SAL_BA6315AA_AS.scaffold	86	60	50	46	39	28	5001518	4990642	4967905	4939217	4818809	4475015	69	587592	4996707	4809037	52.19	52.09	177108	177108	77335	87383	7	7	18	16	76	25	4096135	129	0	0	2	13 + 40 part	749038	88.152	1.002	6.84	1307.46	26.4	148066	4245966	48833	51880	21658	26441	31	29
SAL_BA6341AA_AS	SAL_BA6341AA_AS.scaffold	143	115	96	89	62	30	4967336	4955037	4903837	4856582	4371324	3225021	126	393842	4962663	4809037	52.26	52.09	74407	77734	39240	41496	19	18	42	39	68	39	3176709	122	0	0	3	21 + 67 part	719685	87.97	1.003	8.06	1307.69	25.95	196293	4239557	39751	41496	16658	18884	39	37
SAL_BA6360AA_AS	SAL_BA6360AA_AS.scaffold	90	52	41	36	31	27	5098229	5082072	5058810	5018852	4931041	4789332	67	600395	5091772	4809037	52.12	52.09	271001	271001	93707	116546	6	6	15	13	78	22	4284284	129	0	0	2	22 + 34 part	847345	88.091	1.002	6.99	1308.41	26.44	148073	4243335	51877	57211	21658	30007	31	28
SAL_BA6368AA_AS	SAL_BA6368AA_AS.scaffold	85	52	41	36	29	25	5000317	4989274	4966084	4929080	4819721	4678387	59	659632	4993692	4809037	52.18	52.09	271001	271001	110824	116006	6	6	14	12	80	23	4402866	128	0	0	1	13 + 31 part	747982	88.086	1.002	6.53	1310.39	26.44	148067	4243614	52908	57211	24653	26911	30	28
SAL_BA6374AA_AS	SAL_BA6374AA_AS.scaffold	88	57	47	39	31	25	4980170	4966337	4943041	4888019	4749095	4528827	69	659716	4974637	4809037	52.21	52.09	241133	241133	91624	91732	6	6	14	13	79	21	4084045	128	0	0	2	15 + 39 part	727795	88.118	1.002	7.04	1310.1	26.64	127791	4244962	52051	52908	21888	26648	31	30
SAL_BA6429AA_AS	SAL_BA6429AA_AS.scaffold	89	84	71	64	49	32	4826980	4825253	4782165	4737396	4466782	3841975	85	285058	4825966	4809037	52.15	52.09	127838	127838	51883	51883	14	14	28	28	71	38	3691917	121	0	0	1	11 + 46 part	605256	87.589	1.002	0	1304.33	26.26	154062	4217047	45460	45460	19405	19733	32	32
SAL_BA6437AA_AS	SAL_BA6437AA_AS.scaffold	74	61	51	46	41	25	4876003	4868943	4838117	4797936	4723014	4163389	68	601146	4873808	4809037	52.1	52.09	208989	208989	82655	82655	8	8	18	18	71	24	3834128	123	1	0	3	13 + 41 part	633840	88.049	1.001	1.68	1304.25	26.36	127791	4238946	51379	52909	26911	30242	31	30
SAL_BA6445AA_AS	SAL_BA6445AA_AS.scaffold	102	82	62	54	48	31	4781150	4770659	4725464	4673281	4573606	3969854	92	461721	4778024	4809037	52.18	52.09	132363	132363	61308	59019	11	11	24	25	83	34	3777102	121	1	0	3	12 + 50 part	534745	87.918	1.004	1.74	1305.58	26.3	110997	4234090	48293	48293	24652	24318	35	35
SAL_BA6461AA_AS	SAL_BA6461AA_AS.scaffold	71	51	39	32	29	24	4975190	4965943	4943158	4895126	4844820	4681422	58	682267	4970720	4809037	52.11	52.09	214117	225955	114837	141747	7	6	14	13	84	24	4564052	127	0	0	4	8 + 32 part	734714	87.926	1.002	19.21	1308.34	26.68	128939	4233884	57213	58646	25827	30628	29	27
SAL_BB0582AA_AS	SAL_BB0582AA_AS.result	186	159	124	108	69	28	4851227	4837375	4744134	4620003	3965257	2492096	171	276174	4846307	4809037	52.24	52.09	52391	52391	29143	29143	27	27	57	57	53	36	2352969	117	1	3	7	25 + 67 part	623657	87.56	1.003	0.83	1301.08	25.34	196352	4216156	32728	33063	15318	15672	45	44
SAL_BB1049AA_AS	SAL_BB1049AA_AS.result	82	56	48	43	36	28	4839692	4828275	4807286	4772181	4654192	4364091	66	561161	4834618	4809037	52.19	52.09	204143	204143	77375	77375	7	7	17	17	72	26	4051327	127	0	1	2	14 + 35 part	593530	88.029	1.002	2.67	1306.72	26.53	128941	4238554	56856	57212	29251	30968	29	28
SAL_BB1054AA_AS	SAL_BB1054AA_AS.result	89	59	48	42	32	24	4866732	4854754	4833190	4793816	4619946	4325241	68	608437	4860822	4809037	52.21	52.09	183822	183822	98340	102497	7	7	16	15	82	27	4192943	126	0	0	2	17 + 36 part	619805	87.966	1.003	0.41	1310.09	26.33	141270	4233592	58645	58645	26261	26911	27	27
SAL_BB1322AA_AS	SAL_BB1322AA_AS.result	99	73	59	56	43	26	4918771	4908277	4875358	4852655	4629654	3982876	80	615263	4913090	4809037	52.23	52.09	148277	149939	75389	76878	10	9	22	21	66	29	3870724	121	2	1	3	16 + 42 part	682313	87.82	1.002	0.61	1306.39	26.14	196297	4227598	57211	58646	19951	23020	28	27
SAL_BB1323AA_AS	SAL_BB1323AA_AS.result	135	101	87	79	55	33	4908045	4895138	4860672	4799267	4344737	3521875	109	332484	4900654	4809037	52.24	52.09	82445	82445	47253	48561	17	17	37	35	65	34	3268500	121	0	0	2	20 + 52 part	672792	87.737	1.002	0.2	1304.51	26.26	124848	4222876	42366	42392	17932	19086	38	37
SAL_BB1741AA_AS	SAL_BB1741AA_AS.result	76	51	41	37	33	24	4945435	4936244	4913519	4881305	4807309	4425415	54	522931	4938084	4809037	52.07	52.09	251633	251633	97074	98544	7	7	15	14	79	24	4210077	125	1	1	1	10 + 32 part	703433	87.931	1.001	0.61	1300.63	26.06	196363	4232392	57948	58646	26911	31718	27	26
SAL_BB2104AA_AS	SAL_BB2104AA_AS.result	154	119	100	87	64	33	4964118	4951073	4901049	4801134	4394697	3278831	126	280582	4955443	4809037	52.13	52.09	78516	79720	40948	42707	21	20	43	41	59	35	2987734	118	1	3	3	24 + 60 part	722712	87.782	1.003	2.02	1302.51	26.32	124928	4227231	41898	44329	16754	18921	38	36
SAL_BB2396AA_AS	SAL_BB2396AA_AS.result	102	71	56	54	41	26	4938766	4926354	4891891	4875729	4647554	4122799	79	442579	4931674	4809037	52.14	52.09	194937	194937	77936	80780	9	9	21	20	72	27	4016948	128	0	2	2	20 + 38 part	695042	87.968	1.001	0.41	1305.64	26.29	196286	4234952	52909	56430	19839	26252	29	28
SAL_BB2419AA_AS	SAL_BB2419AA_AS.result	103	72	59	53	41	30	4839064	4825442	4798029	4756276	4545334	4162504	83	361204	4832655	4809037	52.19	52.09	149718	149718	83726	83726	11	11	22	22	70	30	3882427	126	1	1	1	15 + 43 part	597816	87.849	1.002	7.41	1303.15	26.16	196296	4231382	52917	52917	19987	20340	28	28
SAL_BB2618AA_AS	SAL_BB2618AA_AS.result	141	107	88	77	58	34	4995367	4977913	4932581	4854064	4523352	3629023	123	217610	4988999	4809037	52.09	52.09	83262	90443	46254	50060	17	16	37	34	70	35	3343830	121	0	1	3	22 + 62 part	745920	87.909	1.004	4.35	1304.31	26.07	168460	4237117	43019	44151	17575	18874	37	35
SAL_BB2653AA_AS	SAL_BB2653AA_AS.result	83	61	42	39	34	24	4990077	4981680	4933778	4911965	4828693	4442274	64	708233	4983973	4809037	52.13	52.09	220770	282799	97441	110619	7	6	15	13	73	23	4137021	127	1	0	1	17 + 31 part	745448	87.973	1.002	0.2	1302.96	25.55	196301	4237004	58646	65376	24652	30996	27	26
SAL_BB4143AA_AS	SAL_BB4143AA_AS.result	86	53	40	38	32	22	4908143	4896609	4863412	4848952	4749801	4348714	59	776717	4900846	4809037	52.12	52.09	243414	243414	97552	131394	7	7	14	13	77	25	4448745	133	1	0	1	15 + 29 part	655770	88.191	1.001	0.2	1312.1	26.05	196297	4237950	56862	57211	26911	30968	27	26
SAL_BB4145AA_AS	SAL_BB4145AA_AS.result	80	56	46	41	37	24	4994827	4985722	4960202	4919473	4858585	4355436	60	460548	4988377	4809037	52.07	52.09	196293	252702	96143	99745	8	7	16	15	71	25	4199171	133	2	0	0	13 + 33 part	752593	87.953	1.001	0.58	1304.07	26.1	196293	4234027	57392	57948	24653	30291	28	27
SAL_BB4173AA_AS	SAL_BB4173AA_AS.result	85	58	48	44	37	26	4983232	4973015	4942673	4909819	4787014	4389207	63	393674	4976314	4809037	52.06	52.09	219665	219665	88691	92191	8	8	17	16	73	28	4348069	126	0	1	1	12 + 35 part	741895	87.931	1.001	0.2	1304.39	26.32	196297	4232794	57211	57948	21887	26261	29	27
SAL_BB5368AA_AS	SAL_BB5368AA_AS.result	161	135	112	99	68	33	4911576	4899236	4845103	4750968	4210615	2918298	145	192242	4906373	4809037	52.25	52.09	63399	65663	38145	38496	25	24	52	50	57	42	2678072	121	0	1	5	13 + 73 part	649751	88.274	1.003	5.42	1317.39	26.29	144705	4252050	35524	37897	16235	17150	40	39
SAL_BB5609AA_AS	SAL_BB5609AA_AS.result	171	141	112	100	62	31	4877003	4863480	4781938	4687238	4011048	2913236	152	208233	4870948	4809037	52.24	52.09	69657	70123	32910	32971	24	23	50	49	61	41	2659058	121	0	1	3	29 + 65 part	637739	87.797	1.003	1.44	1307.02	25.65	124809	4225961	38342	38342	15392	16235	39	39
SAL_BB5619AA_AS	SAL_BB5619AA_AS.result	160	125	106	91	64	37	4823468	4808034	4762060	4648160	4157434	3130594	137	168123	4816296	4809037	52.26	52.09	65513	65513	41116	41116	25	25	48	48	61	43	2796160	116	1	2	2	16 + 65 part	584375	87.677	1.004	16.82	1303.73	25.92	124661	4223761	34484	34484	17127	17127	40	40
SAL_BB6262AA_AS	SAL_BB6262AA_AS.result	163	78	62	60	49	30	4924594	4903936	4860471	4845610	4647506	3900127	82	421560	4906573	4809037	52.04	52.09	107768	113640	65134	65462	13	12	27	26	70	32	3732344	123	2	2	2	16 + 46 part	667624	88.005	1.002	1.22	1306.47	26.46	196290	4236990	48159	48509	21887	25491	32	31
SAL_BB6267AA_AS	SAL_BB6267AA_AS.result	94	70	52	48	39	26	4944001	4934003	4895119	4866900	4722115	4244688	76	707875	4938101	4809037	52.09	52.09	173985	173985	91037	93019	8	8	18	17	73	26	4108602	126	1	2	2	19 + 36 part	703651	87.88	1.002	0.81	1306.41	26.55	196305	4230772	52909	57211	19108	24652	30	29
SAL_BB8031AA_AS	SAL_BB8031AA_AS.result	78	45	38	38	30	24	4850985	4838170	4823950	4823950	4676146	4443545	56	370948	4844833	4809037	52.12	52.09	247437	247437	149793	149793	8	8	15	15	78	23	4238628	119	0	1	3	8 + 33 part	603040	88.037	1.002	0.41	1306.37	26.15	196300	4240614	58646	58646	22164	24653	26	26
SAL_BB8475AA_AS	SAL_BB8475AA_AS.result	132	105	89	78	58	34	4865096	4851473	4815386	4729290	4393426	3582658	118	392547	4860282	4809037	52.24	52.09	84282	87909	47256	47599	17	16	36	35	71	39	3448789	123	0	1	3	23 + 53 part	616852	87.924	1.004	2.43	1307.59	26.09	108558	4238798	41897	41897	18182	18361	37	37
SAL_BB8492AA_AS	SAL_BB8492AA_AS.result	70	45	38	35	31	18	4863009	4853444	4838484	4819637	4763393	4237829	52	656946	4858075	4809037	52.03	52.09	303604	303604	149899	165880	6	6	12	11	75	20	4236618	130	0	2	1	11 + 29 part	618830	88.052	1.001	2.61	1304.8	26.31	196363	4237844	57948	58646	31718	32053	26	25
SAL_BB8498AA_AS	SAL_BB8498AA_AS.result	109	77	61	58	43	28	4941562	4929580	4890325	4868707	4612995	4046460	84	520616	4934374	4809037	52.15	52.09	129997	129997	63588	80900	9	9	23	21	71	27	3892384	128	0	1	2	22 + 38 part	698764	87.959	1.001	0.2	1305.33	26.08	196367	4233447	51106	52023	19108	26261	32	31
SAL_BB9656AA_AS	SAL_BB9656AA_AS.result	104	81	67	64	43	31	4850255	4840688	4802955	4778406	4419506	3948425	87	297221	4844346	4809037	52.29	52.09	149935	149935	65786	73490	13	13	26	25	77	36	3838364	122	1	4	2	14 + 44 part	610579	87.823	1.002	14.97	1308.1	26.54	128488	4229730	48829	48829	21547	21660	31	31
SAL_BB9664AA_AS	SAL_BB9664AA_AS.result	133	102	82	72	52	26	4941430	4931108	4880624	4816423	4482854	3528703	106	413341	4933697	4809037	52.15	52.09	103190	103190	46206	47696	12	12	30	28	61	30	3352143	119	1	0	4	24 + 52 part	715854	87.535	1.002	2.61	1302.95	26.11	196297	4214515	47592	48829	18921	21743	33	31
SAL_BB9726AA_AS	SAL_BB9726AA_AS.result	78	55	50	48	43	30	4906768	4898465	4888917	4872887	4780766	4260050	59	376618	4901083	4809037	52.17	52.09	145798	148271	81628	83679	11	10	22	21	71	30	4030428	119	0	1	2	4 + 40 part	666624	87.938	1.001	0.41	1305.33	26.18	196300	4232842	52258	52258	19546	23543	28	28
SAL_BB9739AA_AS	SAL_BB9739AA_AS.result	86	63	53	51	41	27	4892232	4883159	4863220	4850022	4667265	4124681	69	421455	4886950	4809037	52.13	52.09	190032	190360	88203	88203	10	9	20	20	68	28	3985030	125	2	0	2	14 + 39 part	649205	88.002	1.001	2.46	1304.98	26.23	196301	4235908	52917	55411	26911	29939	29	28
SAL_CA0680AA_AS	SAL_CA0680AA_AS.scaffold	70	51	42	37	32	22	4900789	4892439	4872761	4840905	4751135	4393501	59	622418	4897562	4809037	52.18	52.09	209049	209049	108412	110936	6	6	14	13	75	22	4258624	128	0	0	2	10 + 38 part	655016	88.048	1.002	0.49	1310.97	26.76	196296	4241465	57212	57947	26261	26911	27	26
SAL_CA4004AA_AS	SAL_CA4004AA_AS.scaffold	71	45	33	28	26	22	4936749	4924549	4902042	4869501	4834346	4689088	55	601844	4931977	4809037	52.08	52.09	332333	332333	156756	180494	6	6	11	10	81	19	4429359	126	0	0	3	12 + 27 part	696696	87.919	1.002	5.17	1307.03	26.3	146487	4233568	57948	58646	24652	26911	28	27
SAL_CA4006AA_AS	SAL_CA4006AA_AS.scaffold	118	65	52	43	35	24	5065027	5044229	5014981	4946822	4813128	4403333	83	622461	5056352	4809037	52.11	52.09	207707	207707	97998	128308	8	8	16	15	78	23	4210740	127	0	0	1	24 + 35 part	806267	88.195	1.002	6.23	1305.43	26.52	148077	4248246	49031	52909	19488	26911	31	28
SAL_CA4010AA_AS	SAL_CA4010AA_AS.scaffold	92	58	38	35	29	21	5131292	5116398	5081864	5063556	4950526	4628717	72	707880	5125463	4809037	52	52.09	278933	282757	149858	202111	6	5	12	10	78	21	4499913	130	0	0	1	25 + 25 part	873517	88.209	1.002	0	1306.63	26.47	147997	4251765	57392	58646	18880	32082	28	26
SAL_CA4012AA_AS	SAL_CA4012AA_AS.scaffold	92	46	36	30	27	21	4984749	4964227	4946395	4903272	4851536	4618655	66	707880	4977654	4809037	52.09	52.09	279025	279025	149899	209701	6	6	12	11	77	22	4521363	130	0	0	0	23 + 24 part	735916	88.079	1.001	0	1305.73	26.42	148011	4241304	57211	58646	26261	30999	28	26
SAL_CA4014AA_AS	SAL_CA4014AA_AS.scaffold	60	40	36	31	26	23	4960024	4950847	4939654	4904092	4804435	4693076	49	627429	4956450	4809037	52.14	52.09	270283	270283	141083	149888	6	6	13	12	80	21	4443762	132	0	0	2	8 + 30 part	709880	88.137	1.002	6.72	1309.23	26.85	148010	4244746	56170	57212	23926	26261	28	27
SAL_CA4022AA_AS	SAL_CA4022AA_AS.scaffold	41	25	17	16	16	13	4741124	4732872	4719079	4712993	4712993	4606415	33	1510438	4738917	4809037	52.12	52.09	406372	406372	259911	232524	3	3	6	7	91	14	4629025	137	0	0	0	1 + 15 part	518610	87.593	1.002	0	1310.59	24.57	147371	4219580	71493	71493	39541	31143	23	23
SAL_CB0374AA_AS	SAL_CB0374AA_AS.result	96	81	70	64	46	31	4921320	4914035	4890500	4841978	4527709	3969924	88	361378	4918914	4809037	52.15	52.09	121418	121418	59290	62495	12	12	27	25	72	32	3719714	129	0	1	2	14 + 49 part	679163	87.954	1.002	4.98	1307.14	26.31	196300	4236720	46233	48829	17856	19448	33	31
SAL_CB0375AA_AS	SAL_CB0375AA_AS.result	82	48	37	35	28	20	4942127	4928855	4902458	4890507	4774486	4481310	57	706453	4935150	4809037	52.12	52.09	252697	252697	162861	162861	6	6	11	11	76	19	4376972	128	1	0	2	18 + 24 part	696747	88.046	1.001	2.41	1304.44	26.24	196301	4237801	57948	58646	26911	31029	28	27
SAL_CB0986AA_AS	SAL_CB0986AA_AS.result	131	103	86	77	60	37	4876673	4862796	4821056	4760387	4467425	3594510	116	192247	4872196	4809037	52.21	52.09	87090	88499	48849	49946	20	19	39	38	65	38	3374612	118	0	1	2	26 + 59 part	643718	87.765	1.002	2.67	1302.12	26.28	127790	4225384	46233	47282	17406	18105	36	35
SAL_CB1493AA_AS	SAL_CB1493AA_AS.result	96	74	60	55	44	26	4950413	4941201	4906860	4870392	4689275	4035521	78	542088	4944342	4809037	52.19	52.09	160337	160337	73013	80888	9	9	22	20	69	28	3846418	125	0	1	1	13 + 40 part	708927	87.853	1.002	3.66	1308.63	26.2	196379	4231585	57211	57371	18921	24653	29	28
SAL_CB2474AA_AS	SAL_CB2474AA_AS.result	67	42	34	31	25	16	4874984	4867031	4852601	4830702	4735068	4387288	46	851064	4869416	4809037	52.19	52.09	379274	393747	153719	161078	5	4	10	9	91	21	4454268	128	0	1	2	7 + 25 part	625667	87.957	1.003	6.18	1310.82	26.24	197011	4241858	57212	57947	28017	30326	27	26
SAL_CB3082AA_AS	SAL_CB3082AA_AS.result	129	106	91	80	55	37	4910281	4899737	4869876	4785070	4336713	3725000	112	307714	4904282	4809037	52.23	52.09	82603	82789	58701	59917	20	19	37	35	62	35	2993904	120	0	2	4	17 + 55 part	687065	87.487	1.002	10.62	1309.03	25.88	127799	4211627	43840	45716	17856	18880	38	37
SAL_CB3104AA_AS	SAL_CB3104AA_AS.result	102	74	62	57	47	25	4947667	4936231	4911790	4873376	4703266	3908840	81	444935	4940962	4809037	52.16	52.09	160525	162322	68990	72844	10	9	22	20	69	28	3838924	129	1	2	1	17 + 44 part	701311	88.003	1.002	2.37	1306.92	26.3	196298	4238026	47875	48159	20985	26261	31	30
SAL_CB3118AA_AS	SAL_CB3118AA_AS.result	98	72	54	51	44	28	4935464	4924422	4871020	4854685	4731089	4133324	78	522083	4928700	4809037	52.19	52.09	131299	131299	76875	81996	10	10	22	21	70	29	4025685	122	0	0	3	19 + 40 part	691378	87.952	1.002	2.03	1307.29	26.31	196301	4227854	54279	57211	24653	26911	31	30
SAL_CB4649AA_AS	SAL_CB4649AA_AS.result	124	93	76	70	52	27	4956997	4944870	4905497	4866043	4537588	3619051	101	466562	4950435	4809037	52.16	52.09	129349	133334	47668	50085	13	12	29	27	63	34	3678495	120	1	1	5	26 + 47 part	719210	87.824	1.002	1.01	1302.77	26.07	196297	4227536	48833	51129	18874	19860	32	30
SAL_CB6325AA_AS	SAL_CB6325AA_AS.result	95	73	64	61	47	29	4826604	4818071	4798287	4778863	4515882	3853973	78	343308	4821299	4809037	52.13	52.09	121865	121865	63803	63803	12	12	25	25	68	35	3843629	128	1	2	1	11 + 45 part	583612	87.955	1.002	6.43	1304.98	26.31	124914	4234208	47875	47875	23559	24652	32	32
SAL_CB6679AA_AS	SAL_CB6679AA_AS.result	79	51	42	36	33	27	4992251	4977738	4958876	4918906	4876493	4662435	61	681773	4985351	4809037	52.1	52.09	204650	225811	93994	117996	7	6	15	13	77	22	4231553	124	0	1	3	17 + 36 part	760202	87.744	1.001	2.33	1307.72	26.07	128755	4224006	57299	57948	21887	30893	29	28
SAL_CB8490AA_AS	SAL_CB8490AA_AS.result	71	48	42	36	29	21	4929394	4921325	4911080	4866473	4743276	4442628	51	396663	4923458	4809037	52.13	52.09	252698	306453	150550	150550	8	7	13	13	75	21	4260901	130	1	0	2	9 + 30 part	685026	87.99	1.002	0.39	1305.74	26.14	196297	4236946	57228	57312	26911	32087	27	26
SAL_CB8803AA_AS	SAL_CB8803AA_AS.result	58	39	32	28	23	20	4904023	4894229	4883027	4855677	4765226	4660281	50	622466	4901569	4809037	52.17	52.09	458844	458844	149900	149900	5	5	10	10	82	18	4414412	130	0	3	3	15 + 28 part	662070	88.003	1.002	3.02	1307.6	26.72	196288	4238846	58646	68035	26564	30996	26	25
SAL_CB8812AA_AS	SAL_CB8812AA_AS.result	137	115	91	84	56	31	4913338	4903763	4836666	4780236	4285211	3440224	121	277223	4907911	4809037	52.2	52.09	92810	92810	38244	45218	17	17	37	35	61	37	3278936	120	1	1	4	15 + 60 part	674268	87.833	1.002	3.06	1307.68	26.23	127791	4229089	39833	40544	17058	17932	36	35
SAL_CB8813AA_AS	SAL_CB8813AA_AS.result	89	64	54	52	39	28	4824813	4814694	4791098	4778393	4548364	4102014	71	292944	4819168	4809037	52.14	52.09	150131	150131	90295	90295	11	11	21	21	70	32	4143870	126	1	1	2	12 + 40 part	587138	87.883	1.001	1.02	1304.37	26.38	196273	4229824	51129	51129	26261	26936	29	29
SAL_CB8819AA_AS	SAL_CB8819AA_AS.result	60	39	30	26	22	20	4904765	4894494	4877109	4851849	4778211	4708280	49	725504	4901346	4809037	52.17	52.09	376793	376793	149900	150604	5	5	11	10	86	18	4456257	129	0	1	1	14 + 28 part	661507	87.997	1.002	0.61	1307.51	26.58	196296	4238878	58646	66181	26575	30996	26	25
SAL_CB8820AA_AS	SAL_CB8820AA_AS.result	69	44	35	30	25	21	4904333	4890670	4870659	4838352	4749898	4615518	60	622626	4901386	4809037	52.17	52.09	376793	376793	139247	150065	5	5	12	11	81	20	4436423	128	0	6	2	17 + 31 part	661710	87.991	1.002	3.67	1306.48	26.49	196283	4237135	58646	68035	26261	29251	26	25
SAL_CB8830AA_AS	SAL_CB8830AA_AS.result	86	62	51	49	41	26	4910518	4902133	4877200	4861368	4719892	4162165	66	543926	4904726	4809037	52.18	52.09	165366	165366	77878	81604	8	8	19	18	71	26	3850116	126	1	1	1	10 + 38 part	670647	87.896	1.002	2.43	1306.03	26.38	196293	4231594	56337	57042	24652	26911	31	30
SAL_CB8894AA_AS	SAL_CB8894AA_AS.result	91	78	70	65	45	32	4916524	4909959	4892919	4851083	4482228	3997379	85	343515	4914688	4809037	52.18	52.09	113513	138994	61880	62262	13	12	27	26	72	34	3695037	125	0	2	2	10 + 50 part	680772	87.844	1.002	4.66	1308.08	26.54	129167	4230789	48159	48297	18696	21122	32	31
SAL_CB9716AA_AS	SAL_CB9716AA_AS.result	88	60	48	45	37	22	4916421	4906339	4877157	4857069	4725617	4159930	65	471114	4909570	4809037	52.16	52.09	193130	193130	92968	92968	8	8	16	16	79	27	4240259	128	0	1	3	12 + 36 part	669258	88.03	1.002	3.4	1306.05	26.41	196307	4238644	57211	57948	21881	25362	29	28
SAL_CB9728AA_AS	SAL_CB9728AA_AS.result	95	63	51	45	37	23	4990917	4979408	4953555	4914224	4768266	4236080	68	707838	4982751	4809037	52.18	52.09	192245	249826	85484	90834	8	7	17	15	73	24	4138668	126	0	1	1	19 + 33 part	755047	87.78	1.001	0.2	1306	26.11	175565	4225188	57211	58646	20742	28956	29	27
SAL_CB9876AA_AS	SAL_CB9876AA_AS.result	121	98	80	71	53	33	4798690	4787919	4741374	4677856	4356680	3661905	107	305705	4793887	4809037	52.17	52.09	87836	87836	51957	51957	16	16	32	32	66	34	3376067	124	0	2	2	14 + 57 part	558522	87.843	1.003	2.65	1312.37	27.89	196290	4230646	43840	43840	20059	19904	34	34
SAL_DB0101AA_AS	SAL_DB0101AA_AS.result	85	57	45	42	33	21	4972393	4961477	4936695	4918297	4776371	4322633	63	704258	4965545	4809037	52.05	52.09	252696	252696	104641	108410	7	7	14	13	71	19	4161221	129	0	0	2	20 + 30 part	727241	88.041	1.001	2.22	1305.45	26.33	196301	4237406	57243	57948	26911	32053	28	27
SAL_DB0102AA_AS	SAL_DB0102AA_AS.result	99	74	66	61	55	32	4975290	4965822	4944804	4904544	4793233	3905462	78	520657	4968784	4809037	52.12	52.09	96144	100068	63257	72159	14	13	29	28	68	33	3632671	123	1	1	1	14 + 45 part	737645	87.816	1.002	7.02	1304.08	26.19	196297	4228487	48159	48833	18993	22713	32	31
SAL_DB0321AA_AS	SAL_DB0321AA_AS.result	133	109	92	85	61	35	5062641	5051920	5006271	4954007	4538795	3558142	118	275266	5057852	4809037	52.05	52.09	80024	81163	45833	48908	20	18	40	36	66	36	3172012	121	1	2	5	24 + 55 part	827519	87.791	1.002	2.17	1305.22	26.24	124338	4226830	40385	41898	15071	18909	42	39
SAL_DB0372AA_AS	SAL_DB0372AA_AS.result	94	68	57	55	45	29	4870132	4859875	4833948	4820693	4659975	4039233	75	421540	4864346	4809037	52.13	52.09	164736	164736	73967	73967	10	10	23	23	69	32	4041498	126	0	1	3	14 + 43 part	626404	88.008	1.001	0.99	1304.52	26.39	196291	4236325	52917	52917	26261	29477	30	30
SAL_DB0406AA_AS	SAL_DB0406AA_AS.result	74	48	38	33	29	19	4946385	4936859	4918011	4878357	4818461	4417026	51	707880	4938918	4809037	52.14	52.09	285254	285254	150129	150129	6	6	11	11	75	22	4423251	130	0	0	0	14 + 27 part	706310	87.903	1.001	0.2	1302.28	26.07	196287	4231906	58646	68036	30999	32082	26	25
SAL_DB0577AA_AS	SAL_DB0577AA_AS.result	73	47	42	38	32	20	4833785	4821640	4806178	4780719	4684298	4244889	57	445704	4828445	4809037	52.11	52.09	252696	252696	150794	150794	8	8	13	13	75	22	4167154	130	1	0	1	8 + 31 part	589364	87.965	1.002	3.04	1306.02	26.33	196298	4237573	52917	57211	26911	26911	27	26
SAL_DB0687AA_AS	SAL_DB0687AA_AS.result	91	62	51	48	38	28	4954898	4944150	4920573	4898154	4734583	4383362	66	460595	4946992	4809037	52.09	52.09	186856	186856	81632	92766	9	9	19	18	72	27	4190198	128	0	2	0	13 + 35 part	714498	87.852	1.002	4.04	1304.53	26.13	196287	4230440	57211	57948	21887	29357	29	27
SAL_DB0689AA_AS	SAL_DB0689AA_AS.result	141	112	96	85	61	34	4847944	4836106	4791668	4718142	4305405	3318300	121	244531	4842248	4809037	52.31	52.09	75464	75528	43929	43929	21	20	41	41	71	42	3193085	120	0	2	5	20 + 57 part	608082	87.712	1.004	0.83	1307.28	26.34	110999	4228736	42106	42442	16754	17120	39	38
SAL_DB0771AA_AS	SAL_DB0771AA_AS.result	99	72	58	56	43	28	4940465	4929506	4892528	4879644	4644138	4107034	79	626433	4934184	4809037	52.13	52.09	135894	136976	77136	80026	10	9	23	21	72	29	3973861	125	0	1	2	20 + 39 part	694795	88.008	1.002	2.23	1305.97	26.56	196343	4236519	48833	51129	21887	26911	32	30
SAL_DB0789AA_AS	SAL_DB0789AA_AS.result	60	33	25	23	20	18	4911060	4899953	4882076	4866751	4800425	4716970	39	908071	4903566	4809037	52.21	52.09	362613	362613	222818	225887	5	5	10	9	81	17	4571229	133	2	1	1	6 + 24 part	645773	88.394	1.002	14.17	1311.96	25.95	196296	4256653	58646	68111	28438	32510	26	25
SAL_DB1206AA_AS	SAL_DB1206AA_AS.result	84	61	50	44	35	27	5001214	4991193	4960846	4913134	4747582	4418552	67	436170	4995543	4809037	52.11	52.09	210151	210151	81629	86728	8	8	17	16	74	26	4140993	131	1	0	0	16 + 35 part	762587	87.878	1.002	0.58	1302.18	26.01	196295	4230543	52940	57211	19108	26911	29	27
SAL_DB1388AA_AS	SAL_DB1388AA_AS.result	107	85	72	61	46	29	5016202	5007214	4977221	4896120	4633514	4002492	91	338843	5010935	4809037	52.05	52.09	130297	138410	64289	80938	12	11	26	23	69	30	3773682	131	1	0	2	26 + 43 part	758635	88.291	1.001	0.38	1313.14	26.1	196297	4249468	49905	51129	17455	20072	32	30
SAL_DB2067AA_AS	SAL_DB2067AA_AS.result	106	76	65	63	47	27	4881196	4870087	4846042	4834100	4527376	3780163	83	377023	4874749	4809037	52.2	52.09	134289	142544	63256	63256	13	12	25	25	64	33	3842288	127	1	0	1	20 + 47 part	639862	87.949	1.001	0.39	1305.24	26.27	196297	4233474	57371	57392	19560	19870	30	29
SAL_DB2069AA_AS	SAL_DB2069AA_AS.result	118	92	75	67	50	35	5041038	5030987	4992310	4929102	4640885	4045791	99	380193	5035440	4809037	52.15	52.09	96564	101107	55401	61545	13	12	31	28	65	32	3638299	131	1	1	2	22 + 45 part	785066	88.19	1.002	2.38	1314.45	26.31	196301	4246122	48159	51129	16659	19826	32	30
SAL_DB2241AA_AS	SAL_DB2241AA_AS.result	158	127	99	83	58	34	4955173	4939930	4873470	4765317	4317722	3454664	140	290128	4949009	4809037	52.1	52.09	77349	77349	43885	47481	18	18	40	38	64	31	2912487	118	1	1	3	33 + 55 part	720785	87.673	1.003	2.61	1302.7	25.71	163424	4222150	39833	42229	16235	18213	38	36
SAL_DB2268AA_AS	SAL_DB2268AA_AS.result	93	60	50	42	35	21	5008346	4993561	4968657	4910059	4793015	4274000	69	707879	4999427	4809037	52.04	52.09	282729	282729	92001	95121	6	6	14	13	73	23	4217018	127	1	0	3	17 + 35 part	747347	88.298	1.001	0.4	1312.87	26.31	196297	4250539	56336	57948	19108	27309	28	26
SAL_DB2470AA_AS	SAL_DB2470AA_AS.result	94	60	48	44	33	19	4951097	4937654	4909191	4882047	4691518	4190224	69	706452	4943914	4809037	52.12	52.09	277123	277123	90835	95088	6	6	13	12	76	21	4214724	126	1	1	2	23 + 30 part	704641	88.032	1.001	0.81	1305.01	26.46	196290	4237465	52917	56430	25344	30299	29	28
SAL_DB2503AA_AS	SAL_DB2503AA_AS.result	94	67	54	45	39	29	5045832	5034432	5008566	4940842	4844133	4451721	75	604604	5039796	4809037	52.12	52.09	164545	181820	90874	96963	9	8	19	18	74	29	4309613	129	1	0	1	17 + 37 part	788320	88.288	1.001	2.38	1314.22	26.17	196296	4248890	52917	57211	18921	26911	30	28
SAL_DB2707AA_AS	SAL_DB2707AA_AS.result	145	125	104	91	67	31	5027019	5017383	4964913	4868194	4448995	3141738	134	275203	5023387	4809037	52.1	52.09	77166	78185	37883	39588	21	20	46	42	67	39	3076307	122	0	1	5	25 + 55 part	776685	88.095	1.002	5.97	1311.08	25.68	196301	4240435	36420	38517	15071	17293	42	39
SAL_DB3068AA_AS	SAL_DB3068AA_AS.result	91	61	53	50	43	29	4950478	4939489	4920595	4894726	4760867	4234241	66	493863	4942930	4809037	52.07	52.09	137957	181659	81033	84294	10	9	22	21	70	29	4005156	129	0	1	0	13 + 38 part	707145	87.975	1.001	0.61	1304.29	26.21	196373	4234994	51129	52917	24652	29155	31	30
SAL_DB3381AA_AS	SAL_DB3381AA_AS.result	123	99	77	70	45	30	4964069	4953412	4898904	4844106	4420862	3837719	106	367880	4958510	4809037	52.08	52.09	106161	120435	55826	62977	13	12	28	26	67	33	3757746	130	0	0	1	28 + 46 part	717190	87.99	1.002	0.38	1305.38	26.47	108554	4235581	45742	47875	18747	22704	35	33
SAL_DB4316AA_AS	SAL_DB4316AA_AS.result	77	49	38	32	29	20	4911221	4900478	4879184	4830194	4790454	4453309	55	491002	4904449	4809037	52.15	52.09	282799	282799	149899	149899	7	7	12	12	74	21	4390735	125	1	1	1	16 + 27 part	672553	87.901	1.001	3.22	1307.04	26.35	196302	4230658	65705	65705	26911	32053	25	25
SAL_DB4319AA_AS	SAL_DB4319AA_AS.result	67	43	37	33	31	20	4960373	4951367	4937088	4905499	4877046	4449352	46	612384	4953383	4809037	52.06	52.09	273495	282293	150129	150129	7	6	12	12	75	22	4361555	130	0	1	0	8 + 28 part	719233	87.932	1.001	0.38	1304.47	26.15	196356	4233491	57392	58646	26911	32082	27	25
SAL_DB4324AA_AS	SAL_DB4324AA_AS.result	74	50	42	39	34	23	4830566	4819871	4797998	4778532	4707053	4286237	59	485507	4826060	4809037	52.11	52.09	291464	291464	94783	94783	7	7	14	14	74	26	4303352	130	1	0	1	11 + 34 part	591621	87.966	1.001	0.21	1303.54	26.45	196301	4232833	57211	57211	29041	29041	26	26
SAL_DB5155AA_AS	SAL_DB5155AA_AS.result	88	58	51	47	40	33	4917682	4905614	4888707	4859895	4718666	4471689	68	431287	4911847	4809037	52.16	52.09	150236	150236	84118	87097	11	11	22	21	75	27	3948262	127	0	0	2	9 + 39 part	666964	88.084	1.002	2.22	1307.97	26.75	196296	4242838	51656	52910	22330	26261	30	29
SAL_DB5156AA_AS	SAL_DB5156AA_AS.result	95	66	59	53	44	31	4910794	4899725	4881998	4833877	4656141	4171801	74	392319	4904669	4809037	52.18	52.09	137798	137798	80790	82589	11	11	24	23	72	30	3925110	127	0	1	2	12 + 47 part	663526	88.012	1.002	7.75	1306.19	26.18	196300	4238995	48833	51937	20072	22017	30	29
SAL_DB5158AA_AS	SAL_DB5158AA_AS.result	85	55	48	44	39	29	4917633	4906028	4890940	4862218	4778234	4426928	65	414134	4911959	4809037	52.15	52.09	181694	181694	83098	90710	9	9	18	17	76	24	3955644	126	0	2	2	13 + 38 part	668444	88.073	1.002	4.66	1307.48	26.51	196370	4241454	54524	57185	22017	26261	28	27
SAL_DB5159AA_AS	SAL_DB5159AA_AS.result	88	60	50	46	42	31	4917866	4907514	4887553	4855499	4776771	4340282	67	580661	4912039	4809037	52.17	52.09	140223	140223	87756	89733	11	11	22	21	75	30	4181716	130	0	2	2	12 + 43 part	670349	88.051	1.002	3.03	1308.25	26.66	127791	4241060	51878	52910	22017	26566	31	30
SAL_DB5160AA_AS	SAL_DB5160AA_AS.result	79	50	43	40	34	29	4918688	4906531	4890729	4867394	4741913	4551027	61	461720	4913277	4809037	52.15	52.09	177129	177129	94060	100267	8	8	17	16	76	24	4109389	127	0	1	2	10 + 36 part	667229	88.109	1.002	4.42	1308.74	26.83	196290	4244084	54207	54524	22291	25379	29	28
SAL_DB5163AA_AS	SAL_DB5163AA_AS.result	156	130	109	99	74	36	4897525	4886838	4832526	4757072	4292105	2953812	138	243382	4891850	4809037	52.24	52.09	54853	56293	35704	36595	27	26	54	52	63	43	2859595	124	0	3	7	16 + 70 part	655258	87.85	1.003	2.62	1305.74	25.94	178178	4232239	35330	36255	17820	18148	44	43
SAL_DB5164AA_AS	SAL_DB5164AA_AS.result	129	100	87	81	58	37	4903830	4891504	4856666	4813233	4430101	3716231	111	219501	4898385	4809037	52.21	52.09	78472	82649	50346	53206	18	17	37	35	70	43	3537205	122	0	0	2	14 + 62 part	656207	87.972	1.003	4.27	1309.89	26.76	148077	4237853	45742	46998	18214	18373	37	36
SAL_DB5165AA_AS	SAL_DB5165AA_AS.result	78	55	47	44	37	30	4916673	4906670	4887079	4861983	4728873	4463229	62	561107	4911211	4809037	52.16	52.09	178741	178741	91055	92946	9	9	19	18	74	28	4093524	128	0	1	1	9 + 41 part	665455	88.108	1.002	2.4	1310.42	26.6	196290	4244064	57212	57343	24653	29251	28	27
SAL_DB5227AA_AS	SAL_DB5227AA_AS.result	79	49	38	32	27	22	4781873	4769681	4750708	4710083	4611995	4410551	59	570033	4776374	4809037	52.18	52.09	271389	271389	139247	139247	6	6	12	12	83	25	4315012	128	1	1	1	13 + 30 part	536204	87.951	1.003	0.63	1306.77	26.41	127791	4239183	68173	68173	29251	28017	27	27
SAL_DB5233AA_AS	SAL_DB5233AA_AS.result	91	61	46	42	33	20	5023530	5010654	4972224	4945926	4791865	4289800	70	438377	5016779	4809037	51.8	52.09	282799	282799	91252	132201	7	7	14	12	74	23	4341254	125	1	0	2	23 + 31 part	785277	87.896	1.001	0.38	1303.94	26.28	196297	4228905	56430	57948	24652	30996	29	27
SAL_DB5395AA_AS	SAL_DB5395AA_AS.result	111	74	57	51	42	27	4932166	4916316	4883666	4842452	4681889	4125913	87	424170	4925294	4809037	52.04	52.09	171713	173757	80080	80917	10	9	21	20	70	29	3917250	117	1	4	2	13 + 44 part	683167	88.014	1.002	6.72	1305.45	26.34	196290	4238833	50340	51008	18373	19461	31	30
SAL_DB5412AA_AS	SAL_DB5412AA_AS.result	86	65	51	45	37	24	4971388	4962572	4920482	4882683	4742595	4219847	69	614121	4965527	4809037	52.13	52.09	194971	194971	85718	93767	8	8	18	16	73	26	4093967	129	0	0	1	17 + 37 part	730641	87.942	1.001	0.4	1305.19	26.25	196297	4230664	57211	57948	24652	30996	29	27
SAL_DB5575AA_AS	SAL_DB5575AA_AS.result	80	51	45	43	35	33	4914275	4903978	4890980	4875249	4716395	4648734	57	563061	4907840	4809037	52.17	52.09	149876	149876	90710	92900	8	8	19	18	74	25	3988209	129	0	0	3	8 + 39 part	664903	88.064	1.002	2	1310.23	26.61	196296	4241780	54207	57185	23560	26573	29	28
SAL_DB5645AA_AS	SAL_DB5645AA_AS.result	87	55	47	43	34	24	4941722	4928003	4908081	4883916	4719875	4333443	65	606261	4934620	4809037	52.12	52.09	195125	195125	90835	100211	7	7	16	15	74	24	4255984	127	0	2	2	21 + 32 part	696622	88.024	1.001	0.59	1304.81	26.17	196411	4236457	56337	57211	26261	29599	29	28
SAL_DB6076AA_AS	SAL_DB6076AA_AS.result	90	55	43	37	33	22	4863528	4849592	4815492	4773767	4707371	4287201	63	414264	4854613	4809037	52.12	52.09	282799	282799	108407	108407	8	8	14	14	74	25	4307514	123	1	2	1	17 + 27 part	632300	87.691	1.001	0.62	1302.97	25.97	196341	4220799	57211	57211	26911	30608	26	26
SAL_DB6203AA_AS	SAL_DB6203AA_AS.result	67	42	35	31	28	21	4868164	4857066	4847783	4821184	4764525	4503315	50	454710	4862437	4809037	52.2	52.09	279660	279660	149875	149875	7	7	13	13	78	23	4545880	131	1	0	1	8 + 27 part	645607	87.544	1.002	4.94	1306.99	26.22	133937	4215308	68045	68045	26563	26911	26	26
SAL_DB6422AA_AS	SAL_DB6422AA_AS.result	64	40	34	31	30	28	4915651	4907042	4889926	4863190	4841840	4774091	44	636077	4909731	4809037	52.15	52.09	322522	322522	102663	129904	5	5	13	12	76	20	4151446	127	0	1	3	2 + 32 part	665933	88.093	1.002	2.63	1310.04	26.48	196304	4242871	57947	58646	26261	31224	26	25
SAL_DB6480AA_AS	SAL_DB6480AA_AS.result	81	44	38	35	29	23	4850795	4837038	4825889	4805207	4687463	4428939	54	640608	4843327	4809037	52.14	52.09	214344	214344	150013	159897	7	7	14	13	76	24	4258248	128	0	2	1	7 + 34 part	587296	88.351	1.002	4.5	1310.43	26.27	196366	4254968	61754	61754	30996	32082	26	26
SAL_DB6553AA_AS	SAL_DB6553AA_AS.result	133	110	86	78	57	34	4934004	4924121	4854571	4796885	4446327	3629545	116	390814	4928010	4809037	52.2	52.09	85927	87332	46836	52958	18	17	36	34	66	36	3235529	124	1	0	1	21 + 54 part	691408	87.862	1.003	2.41	1305.23	25.58	124955	4232145	42358	42697	17932	18787	37	35
SAL_DB8719AA_AS	SAL_DB8719AA_AS.result	94	63	52	50	42	28	4864049	4851220	4820840	4808919	4673961	4128542	72	343310	4857579	4809037	52.04	52.09	147945	147945	81626	84534	11	11	22	21	73	31	4122811	129	1	0	1	18 + 36 part	619555	88.003	1.001	2.26	1304.16	26.28	128510	4233985	51129	52917	26261	28724	30	29
SAL_DB8732AA_AS	SAL_DB8732AA_AS.result	94	68	53	49	33	21	4938135	4928153	4894007	4867607	4554169	4075111	74	631049	4932224	4809037	52.13	52.09	237105	237105	75666	95923	7	7	16	15	72	25	4139794	130	0	0	1	24 + 32 part	692296	88.02	1.002	0.18	1304.68	26.18	128939	4237163	56337	57211	22832	26261	29	28
SAL_DB8734AA_AS	SAL_DB8734AA_AS.result	80	63	52	50	40	26	4936696	4928607	4904145	4890665	4738136	4230875	71	444348	4933688	4809037	52.04	52.09	198172	198172	90835	92822	9	9	19	18	76	28	4177750	133	1	0	1	16 + 34 part	681736	88.311	1.001	0.2	1313.14	26.02	196301	4250383	52917	56430	26261	30326	31	30
SAL_DB8874AA_AS	SAL_DB8874AA_AS.result	81	52	43	40	35	29	4841140	4829617	4809280	4785945	4694637	4458334	64	571110	4837071	4809037	52.13	52.09	169510	169510	82107	88078	7	7	17	16	74	23	3970229	128	1	1	2	14 + 39 part	599185	87.974	1.002	3.25	1302.69	26.36	196296	4236733	54524	54524	26911	28519	28	28
SAL_DB8909AA_AS	SAL_DB8909AA_AS.result	64	32	25	22	21	17	4565008	4553789	4539668	4518080	4503711	4362740	40	847861	4558620	4809037	52.31	52.09	390258	390258	211800	207856	5	5	8	9	76	17	4239557	120	0	1	0	6 + 22 part	345332	87.451	1.002	4.56	1248.4	23.61	211173	4211143	70171	69752	41704	36524	20	21
SAL_DB8914AA_AS	SAL_DB8914AA_AS.result	99	68	55	48	36	29	4870946	4859003	4831861	4780001	4568056	4312772	77	461721	4864808	4809037	52.22	52.09	168210	171226	81554	81554	10	9	19	19	81	28	3975143	128	0	1	2	18 + 38 part	626052	87.888	1.003	2.47	1307.71	26.36	128510	4236534	54524	57212	22017	22037	30	29
SAL_DB8947AA_AS	SAL_DB8947AA_AS.result	113	84	64	59	46	34	4981877	4968840	4915516	4877876	4653619	4233781	94	330522	4975658	4809037	52.03	52.09	141608	141608	72503	75536	12	12	27	25	64	28	3590844	125	0	1	3	27 + 48 part	749390	87.751	1.001	4.82	1307.95	26.28	129166	4224101	51008	51657	19448	26261	32	31
SAL_DB8961AA_AS	SAL_DB8961AA_AS.result	77	54	44	41	35	25	4941654	4932628	4907680	4881932	4779557	4391480	58	460410	4935282	4809037	52.08	52.09	254744	254744	96143	101168	8	8	17	16	74	27	4189815	131	0	0	0	8 + 34 part	702636	87.877	1.002	0.38	1302.5	26.31	196292	4231143	57211	57948	26261	29439	28	27
SAL_EA1844AA_AS	SAL_EA1844AA_AS.scaffold	164	132	104	86	56	34	4863720	4846904	4771540	4641331	4122545	3353280	150	194966	4860007	4809037	52.21	52.09	82686	82686	37331	38263	19	19	42	41	65	40	3097540	118	0	1	5	26 + 71 part	611238	87.977	1.004	8.05	1306.76	26.78	127791	4240883	43840	43840	16376	16754	37	37
SAL_EA1862AA_AS	SAL_EA1862AA_AS.scaffold	71	45	32	28	25	20	4871173	4860121	4829121	4805113	4740640	4573039	56	626471	4866825	4809037	52.2	52.09	376765	376765	156644	156644	5	5	11	11	77	18	4366797	133	0	0	2	8 + 31 part	621749	88.112	1.002	6.76	1316.3	27.38	196282	4244232	57206	57948	26569	30483	27	26
SAL_EA2746AA_AS	SAL_EA2746AA_AS.scaffold	99	56	39	33	28	22	5087324	5073486	5033766	4990342	4896655	4695646	66	711632	5080062	4809037	52.12	52.09	257861	298582	141561	149994	6	5	12	11	82	19	4414500	129	0	0	2	27 + 27 part	847714	87.914	1.001	0	1308.62	26.3	129067	4231073	56860	57948	21660	32082	30	27
SAL_EA3105AA_AS	SAL_EA3105AA_AS.scaffold	89	53	43	38	30	20	5001867	4986812	4966861	4933234	4792150	4426254	63	707771	4993925	4809037	52.1	52.09	298790	298790	149899	187737	6	6	12	11	76	21	4395062	134	0	0	0	20 + 29 part	743179	88.324	1.001	0	1312.06	26.13	196297	4250294	57211	58646	26261	31224	28	26
SAL_EA3297AA_AS	SAL_EA3297AA_AS.scaffold	68	49	42	39	32	26	5037818	5028712	5008580	4985269	4844990	4619714	60	513662	5035647	4809037	52.07	52.09	271378	273579	102177	110915	7	6	15	13	80	23	4244146	127	1	0	1	14 + 36 part	795741	88.016	1.002	8.98	1308.73	26.7	196300	4239214	52910	57212	19442	26562	29	27
SAL_EA3317AA_AS	SAL_EA3317AA_AS.scaffold	89	71	57	51	44	26	4927961	4920293	4886780	4848275	4751140	4062339	78	332738	4924509	4809037	52.13	52.09	163814	163814	82071	86577	10	10	21	20	72	27	3769627	129	1	0	2	11 + 45 part	680596	88.013	1.003	1.4	1305.09	25.82	148092	4240971	48519	48829	26530	28662	31	30
SAL_EA3331AA_AS	SAL_EA3331AA_AS.scaffold	123	95	77	70	51	34	5130173	5118957	5083166	5026319	4673259	4016166	105	283856	5125595	4809037	52.01	52.09	127169	129278	60790	65997	15	14	31	28	69	36	3868274	131	0	0	1	22 + 47 part	873572	88.142	1.003	0	1305.48	26.49	148066	4248413	45742	48288	16584	20718	36	32
SAL_EA3339AA_AS	SAL_EA3339AA_AS.scaffold	131	100	86	79	65	32	5081381	5068901	5042315	4990711	4738859	3529420	110	381334	5075675	4809037	52.11	52.09	87053	90434	44606	47488	17	16	38	34	67	36	3350294	126	0	0	2	17 + 52 part	824595	88.128	1.003	0	1306.29	26.47	148061	4246796	41184	43840	16754	19860	39	36
SAL_EA4108AA_AS	SAL_EA4108AA_AS.scaffold	88	58	33	30	26	21	4937287	4925791	4871195	4853110	4778254	4587891	69	908041	4932585	4809037	52.17	52.09	282875	282875	140767	149879	5	5	11	10	79	20	4415271	130	0	0	2	14 + 34 part	676157	88.251	1.003	0	1305.79	26.55	128510	4254556	57211	57442	26911	31224	28	27
SAL_EA4109AA_AS	SAL_EA4109AA_AS.scaffold	96	56	35	31	28	22	4956597	4938247	4889840	4862630	4801049	4575373	73	825654	4949421	4809037	52.16	52.09	278603	282874	108413	135228	6	5	12	11	78	22	4399241	124	0	0	2	17 + 36 part	703805	88.112	1.002	0	1305.13	26.22	128509	4243958	57211	57442	26252	30529	29	28
SAL_EA4111AA_AS	SAL_EA4111AA_AS.scaffold	93	52	34	31	27	22	4959554	4939563	4895330	4877245	4803571	4618437	73	908040	4953750	4809037	52.16	52.09	282875	282875	135227	149940	5	5	11	10	78	20	4342697	128	0	0	2	13 + 35 part	702195	88.214	1.002	0	1307.02	26.31	128509	4249915	57211	57441	26261	30709	29	28
SAL_EA4112AA_AS	SAL_EA4112AA_AS.scaffold	91	55	38	34	30	22	4939759	4924196	4885964	4862553	4790383	4500103	69	825782	4933147	4809037	52.17	52.09	278603	278603	108413	135228	6	6	12	11	78	22	4321391	124	0	0	2	12 + 37 part	701790	87.824	1.002	0	1304.35	26.23	128510	4229578	51937	57211	26252	30594	30	28
SAL_EA4113AA_AS	SAL_EA4113AA_AS.scaffold	96	61	39	32	28	21	4996047	4980462	4935503	4892862	4826040	4576692	75	825655	4989922	4809037	52.08	52.09	278603	282874	149879	174915	6	5	11	10	78	21	4461521	123	0	0	1	15 + 37 part	740047	88.194	1.002	0	1305.52	26.6	128510	4248167	57211	57442	25633	30715	29	28
SAL_EA9158AA_AS	SAL_EA9158AA_AS.scaffold	88	55	36	32	27	21	4986490	4971093	4926221	4902810	4811062	4600673	72	908041	4981878	4809037	52.16	52.09	282875	282875	135227	177717	5	5	11	10	80	20	4395331	126	0	0	2	13 + 36 part	730262	88.233	1.002	0	1305.62	26.42	128510	4250163	52909	57442	24653	30709	30	28
SAL_EA9159AA_AS	SAL_EA9159AA_AS.scaffold	103	55	35	31	26	21	4954164	4934699	4887658	4864058	4772310	4594682	73	908168	4945997	4809037	52.18	52.09	282875	282875	135227	177705	5	5	11	10	79	20	4388929	125	0	0	2	15 + 35 part	698280	88.172	1.002	0	1302.17	26.11	128510	4245414	57211	57442	26252	30646	29	28
SAL_EB0452AA_AS	SAL_EB0452AA_AS.result	105	80	67	60	49	26	4936493	4926470	4888670	4837916	4630758	3750837	86	393674	4930395	4809037	52.11	52.09	105344	105344	63257	65385	11	11	25	24	67	30	3737267	122	0	0	1	13 + 50 part	698090	87.833	1.002	0.2	1305.21	26.14	124920	4228811	47870	48159	19108	21965	33	32
SAL_EB3347AA_AS	SAL_EB3347AA_AS.result	130	106	83	75	54	32	4888459	4878411	4817572	4761383	4403608	3603652	112	393588	4882631	4809037	52.25	52.09	86665	86665	46995	47812	15	15	34	33	66	37	3495302	119	0	1	3	18 + 52 part	655327	87.711	1.002	0.61	1304.6	26.01	127791	4222297	47875	47875	17856	18101	34	34
SAL_EB3355AA_AS	SAL_EB3355AA_AS.result	85	58	49	45	39	27	4907269	4897954	4877450	4846279	4748741	4282275	62	530684	4900454	4809037	52.18	52.09	165003	214347	85757	86582	8	7	19	18	70	24	3753228	125	1	0	2	9 + 39 part	665545	87.935	1.001	0.41	1305.32	26.32	196303	4233809	56430	56874	30279	31095	30	29
SAL_EB3367AA_AS	SAL_EB3367AA_AS.result	90	59	50	46	39	25	4954865	4942035	4914090	4878805	4755058	4234898	67	436252	4947586	4809037	52.15	52.09	191647	191647	89390	96143	8	8	18	17	69	26	4074452	127	2	1	1	11 + 36 part	710461	87.949	1.002	1.8	1305.33	26.2	196294	4234416	57392	57948	24653	29924	27	26
SAL_EB5877AA_AS	SAL_EB5877AA_AS.result	94	69	61	54	42	27	4866290	4855644	4838059	4789556	4556031	3966508	77	461720	4860873	4809037	52.23	52.09	151038	152478	74351	74351	11	10	22	22	68	26	3618836	122	0	0	2	14 + 49 part	625525	87.9	1.002	2.22	1303.24	26.33	196301	4232849	48829	48829	21660	22687	30	30
SAL_EB6239AA_AS	SAL_EB6239AA_AS.result	68	48	39	36	30	27	5005962	4997439	4979947	4956612	4845848	4735125	54	547643	5001328	4809037	52.16	52.09	199201	199201	102497	130698	7	7	15	14	78	23	4358623	131	0	3	2	16 + 31 part	749894	88.193	1.002	9.16	1314.75	26.53	196300	4249486	57212	57947	22017	30285	28	27
SAL_EB6274AA_AS	SAL_EB6274AA_AS.result	73	49	39	33	28	21	4898468	4886119	4865585	4828483	4740669	4489872	62	536068	4894416	4809037	52.18	52.09	273656	273656	150065	150065	6	6	12	12	78	20	4292973	128	0	1	2	15 + 34 part	653506	88.012	1.002	0.2	1308.58	26.56	196296	4239038	57212	57947	26261	26911	27	26
SAL_EB6288AA_AS	SAL_EB6288AA_AS.result	69	46	38	34	29	22	5073451	5062633	5046041	5017457	4937121	4650471	54	707875	5068330	4809037	52.06	52.09	258936	261182	161128	173449	7	6	13	12	75	21	4433864	133	1	0	2	12 + 29 part	816385	88.321	1.001	0.37	1313.66	26.09	196297	4250984	57211	58646	18874	31715	29	26
SAL_EB6294AA_AS	SAL_EB6294AA_AS.result	82	52	42	38	34	24	5088250	5074879	5049802	5021884	4971322	4576194	62	614144	5081754	4809037	52.02	52.09	282798	308979	98265	131425	7	6	14	12	74	23	4311166	132	1	0	1	17 + 32 part	828883	88.325	1.001	0.2	1313.05	26.01	196297	4251376	57211	57948	19108	32053	28	26
SAL_EB6302AA_AS	SAL_EB6302AA_AS.result	77	47	39	34	32	21	4953285	4941309	4920361	4883611	4857462	4420434	52	500962	4944448	4809037	52.06	52.09	277506	277506	149899	164230	7	7	13	12	74	24	4403662	128	1	1	0	6 + 30 part	709156	87.945	1.001	2.37	1304.65	26.29	196297	4233493	58646	68111	26261	31715	26	25
SAL_EB6313AA_AS	SAL_EB6313AA_AS.result	87	54	42	38	33	26	4921643	4905916	4882870	4858360	4767049	4510770	69	371163	4915936	4809037	52.14	52.09	191686	191686	128495	149743	9	9	17	16	75	24	4258732	128	0	0	1	15 + 36 part	675714	88.026	1.002	2.36	1301.76	26.15	196300	4239621	58646	61754	24138	26264	27	26
SAL_EB6315AA_AS	SAL_EB6315AA_AS.result	89	55	46	40	32	27	4921043	4905393	4886625	4849037	4699261	4531552	69	453549	4914843	4809037	52.14	52.09	206625	206625	149743	149904	9	9	16	15	74	23	4258887	124	0	1	3	16 + 36 part	674015	88.023	1.002	3.19	1302.78	26.29	196296	4239029	57947	58646	22032	26264	27	26
SAL_EB6318AA_AS	SAL_EB6318AA_AS.result	77	49	39	35	31	23	4898999	4883959	4862068	4836330	4770246	4487617	65	471500	4894745	4809037	52.18	52.09	271391	271391	139247	139247	7	7	13	13	78	21	4228532	129	0	1	2	15 + 37 part	654159	88	1.002	2.21	1308.45	26.61	196300	4239478	54524	56853	26261	26911	28	27
SAL_EB6319AA_AS	SAL_EB6319AA_AS.result	71	48	39	34	29	22	4898762	4887139	4868711	4837376	4749555	4492743	59	539028	4894271	4809037	52.18	52.09	271391	271391	139247	150106	6	6	13	12	78	20	4216510	129	0	0	2	12 + 35 part	654219	88.01	1.002	2.21	1308.56	26.63	196300	4238434	57212	57947	26261	26911	27	26
SAL_EB6327AA_AS	SAL_EB6327AA_AS.result	76	47	40	37	32	21	4897884	4883915	4866732	4849192	4767754	4356732	57	486112	4890725	4809037	52.11	52.09	280467	280467	149899	149899	7	7	13	13	74	23	4376164	128	0	0	2	13 + 29 part	654185	88.016	1.001	2.47	1303.37	26.25	196297	4235340	57948	58646	26911	30996	26	25
SAL_EB6346AA_AS	SAL_EB6346AA_AS.result	147	120	104	85	65	29	4950779	4939252	4901263	4760757	4418036	3177186	127	403749	4944047	4809037	52.09	52.09	81854	84604	35862	39273	18	17	42	39	61	34	3064779	122	1	0	4	21 + 55 part	708222	87.864	1.002	0.38	1299.29	25.75	108840	4230872	34718	38472	16754	17932	41	39
SAL_EB6347AA_AS	SAL_EB6347AA_AS.result	87	54	41	33	29	22	4875599	4859462	4833247	4780673	4695250	4421598	70	522664	4869961	4809037	52.19	52.09	268038	268038	149893	149941	7	7	14	13	83	24	4272061	129	0	1	1	16 + 35 part	629093	87.999	1.002	0.21	1308.22	26.16	128510	4239538	58645	58645	26261	26911	27	27
SAL_EB6350AA_AS	SAL_EB6350AA_AS.result	116	69	59	54	44	32	4904639	4883777	4862049	4824361	4642886	4161474	86	471505	4895934	4809037	52.18	52.09	143557	143557	74360	74778	11	11	24	23	78	33	3920957	128	0	1	3	15 + 49 part	654228	87.982	1.003	0.39	1308.03	26.28	129123	4239995	46233	47875	20659	21872	33	32
SAL_EB6351AA_AS	SAL_EB6351AA_AS.result	79	51	39	33	28	23	4898867	4885546	4858646	4816687	4716811	4533184	63	522462	4893635	4809037	52.18	52.09	271391	271391	139247	139247	7	7	13	13	79	22	4286766	128	0	0	1	13 + 38 part	653920	87.997	1.002	2	1308.27	26.58	196296	4238590	57212	57947	26261	26911	27	26
SAL_EB6352AA_AS	SAL_EB6352AA_AS.result	174	132	110	96	64	31	4931007	4914345	4856283	4752760	4186370	2986169	142	240593	4920891	4809037	52.14	52.09	69209	73479	35683	35943	22	21	48	46	59	36	2684145	120	0	0	5	15 + 62 part	681732	87.857	1.003	2.4	1299.32	25.61	127791	4230826	36835	39151	15392	17300	41	39
SAL_EB6363AA_AS	SAL_EB6363AA_AS.result	78	47	37	32	27	19	5027233	5013366	4988466	4954997	4872705	4574216	55	738398	5018761	4809037	52.07	52.09	376649	376649	149899	187864	5	5	11	10	78	19	4414130	130	0	0	2	16 + 27 part	784778	87.932	1.001	2.45	1304	26.18	196297	4233587	57948	59178	24652	30996	27	25
SAL_EB6374AA_AS	SAL_EB6374AA_AS.result	84	50	39	33	30	22	4899373	4881538	4857378	4815824	4759804	4482641	66	542016	4892860	4809037	52.18	52.09	271391	271391	138898	138898	6	6	12	12	74	20	4211463	126	1	1	1	15 + 36 part	652310	87.987	1.002	2.43	1308.19	26.54	196300	4238131	57947	57947	26575	29251	26	26
SAL_EB6398AA_AS	SAL_EB6398AA_AS.result	81	49	37	33	30	22	4900280	4884133	4856964	4826161	4770021	4487121	64	539026	4894292	4809037	52.18	52.09	268727	271391	139247	150106	7	6	13	12	76	20	4213294	128	0	1	2	15 + 36 part	656004	87.973	1.002	2.23	1306.42	26.57	196296	4236782	57212	57947	26261	26911	27	26
SAL_EB6405AA_AS	SAL_EB6405AA_AS.result	87	48	39	34	30	24	4862893	4847660	4829921	4799050	4727935	4509927	57	453550	4853440	4809037	52.13	52.09	214214	214214	149904	149904	8	8	15	15	77	23	4287145	125	0	0	1	8 + 34 part	614992	87.995	1.002	2.41	1303.63	26.21	196296	4237894	61754	61754	26252	26562	26	26
SAL_EB6412AA_AS	SAL_EB6412AA_AS.result	79	48	40	36	31	19	4907215	4893311	4874417	4852204	4771194	4312188	57	657021	4899234	4809037	52.1	52.09	282799	282799	149879	149879	6	6	12	12	75	22	4381050	125	1	0	1	16 + 26 part	663069	87.993	1.001	2.22	1303.15	26.23	196297	4235040	56430	57211	30528	30996	27	26
SAL_EB6413AA_AS	SAL_EB6413AA_AS.result	79	44	37	34	30	20	4934228	4920308	4898385	4881425	4825060	4430687	51	487125	4924857	4809037	52.01	52.09	282799	282799	209698	209698	7	7	12	12	74	23	4439553	125	1	1	1	12 + 27 part	699859	87.79	1.001	2.44	1304.05	26.17	196301	4224463	57948	58646	26911	31715	26	25
SAL_EB6419AA_AS	SAL_EB6419AA_AS.result	101	58	48	44	38	28	4901233	4881892	4856182	4829388	4731052	4377746	76	471874	4894459	4809037	52.18	52.09	186213	186213	84188	84188	8	8	17	17	71	22	3907296	130	1	0	2	16 + 46 part	653936	87.996	1.002	4.27	1309.2	26.66	196300	4239209	48488	51653	26252	26568	28	27
SAL_EB6431AA_AS	SAL_EB6431AA_AS.result	81	58	48	42	38	29	4934078	4924306	4900068	4854880	4794910	4441467	64	543924	4928419	4809037	52.13	52.09	164040	177405	95141	96143	9	8	19	18	68	26	3938212	130	1	0	1	10 + 36 part	691205	87.961	1.002	0.39	1305.72	26.34	196297	4235646	57211	57948	26261	30999	28	27
SAL_EB6434AA_AS	SAL_EB6434AA_AS.result	75	53	43	37	32	24	5120946	5111040	5083389	5043178	4958097	4685551	59	708826	5115370	4809037	52.1	52.09	254732	254732	106253	138367	6	6	14	12	75	20	4215973	134	1	1	1	13 + 29 part	861803	88.313	1.002	0.59	1314.36	26.25	196296	4252149	57211	57948	18921	29091	30	28
SAL_EB6439AA_AS	SAL_EB6439AA_AS.result	66	47	38	34	28	20	5039885	5031408	5015418	4985580	4883253	4553061	53	708054	5035248	4809037	52.03	52.09	334052	334052	131373	187864	6	6	12	10	78	22	4569330	136	0	1	1	15 + 28 part	781631	88.354	1.001	2.32	1315.23	26.15	196301	4252565	57948	68111	21903	30996	27	25
SAL_EB6444AA_AS	SAL_EB6444AA_AS.result	89	59	50	43	36	25	4898205	4882483	4864761	4814709	4695765	4323602	76	495536	4893852	4809037	52.18	52.09	192291	192291	85012	91738	7	7	16	15	75	23	4042368	127	0	1	2	16 + 43 part	654188	87.982	1.002	2.21	1306.69	26.61	196300	4238200	51877	52910	24652	26261	29	28
SAL_EB6445AA_AS	SAL_EB6445AA_AS.result	74	50	41	35	29	21	4898345	4884679	4860771	4823260	4714282	4422758	66	522599	4895480	4809037	52.18	52.09	268189	273739	139247	150065	7	6	13	12	77	21	4291613	127	0	1	2	17 + 35 part	654223	88.01	1.002	0.2	1308.77	26.6	196296	4238988	57212	57947	26261	26911	27	26
SAL_EB6449AA_AS	SAL_EB6449AA_AS.result	73	47	38	32	28	21	4898305	4885491	4866327	4824368	4746611	4489965	59	536068	4893530	4809037	52.18	52.09	273686	273686	150065	150065	6	6	12	12	78	20	4292521	128	0	0	2	13 + 34 part	653767	88.002	1.002	2	1309.54	26.56	196296	4238652	57212	57947	26261	26911	27	26
SAL_EB6452AA_AS	SAL_EB6452AA_AS.result	86	55	43	39	34	26	4921963	4906043	4882883	4856717	4765406	4463530	70	453549	4916060	4809037	52.14	52.09	191682	191682	128496	149743	9	9	17	16	73	22	4102757	124	1	0	3	16 + 37 part	675688	88.04	1.002	2.24	1302.2	26.26	196296	4240121	58646	61754	24138	26575	27	26
SAL_EB6460AA_AS	SAL_EB6460AA_AS.result	104	65	51	47	41	33	4922048	4902331	4872293	4846458	4733853	4441934	83	361601	4914929	4809037	52.14	52.09	162632	162632	82296	85022	11	11	22	21	70	25	3843175	124	1	0	2	18 + 44 part	676712	87.983	1.002	2.2	1299.3	26.19	196300	4236738	57049	57212	22032	26264	28	27
SAL_EB6466AA_AS	SAL_EB6466AA_AS.result	114	80	65	52	39	30	5268388	5250237	5216834	5116429	4911793	4548276	100	571146	5263592	4809037	51.95	52.09	153852	216990	81103	92648	8	7	20	16	74	24	4014617	126	1	1	4	37 + 47 part	1019220	88.09	1.002	7.71	1307.99	26.79	196296	4243054	47870	51877	14623	22491	33	29
SAL_EB6483AA_AS	SAL_EB6483AA_AS.result	67	44	34	30	28	21	4739673	4728840	4707250	4680612	4639036	4402657	52	708261	4734157	4809037	52.08	52.09	333879	333879	137707	132365	5	5	11	12	77	21	4268804	121	1	1	1	10 + 29 part	564409	86.617	1.001	3	1303.7	26.07	196301	4168970	57212	56368	26564	26251	26	27
SAL_EB6490AA_AS	SAL_EB6490AA_AS.result	100	56	43	39	30	22	5139657	5123731	5091486	5064674	4931501	4634580	62	707507	5127650	4809037	52.04	52.09	315538	315538	161807	181535	6	6	12	11	82	20	4420789	141	1	0	1	22 + 27 part	854514	88.295	1.006	0.2	1329.02	26.26	196301	4272741	56337	57947	18797	31715	29	26
SAL_EB6492AA_AS	SAL_EB6492AA_AS.result	78	54	44	40	35	20	5074249	5063501	5044864	5016280	4935944	4360399	62	707875	5068805	4809037	52.06	52.09	258936	261182	108410	165736	7	6	14	12	75	23	4403165	135	0	0	2	13 + 34 part	815216	88.337	1.001	2.29	1315.34	26.2	196297	4252460	56337	57211	18921	30325	29	27
SAL_EB6493AA_AS	SAL_EB6493AA_AS.result	112	87	74	67	51	27	4894830	4883430	4850978	4794693	4513751	3618293	95	437521	4888650	4809037	52.12	52.09	90007	90230	49321	50682	12	11	28	27	67	34	3644972	123	0	0	2	18 + 44 part	650727	87.993	1.001	2.33	1303.67	26.09	196301	4235442	45742	46537	18787	20072	34	33
SAL_EB6499AA_AS	SAL_EB6499AA_AS.result	123	67	43	39	35	28	5176336	5148243	5097165	5069778	4996416	4769788	92	602545	5165388	4809037	51.96	52.09	213990	225811	89293	113653	7	6	17	14	74	20	4048392	125	0	0	4	38 + 38 part	940038	87.742	1.001	1.88	1306.94	26.16	128510	4223612	52909	58646	17856	30024	32	28
SAL_EB6507AA_AS	SAL_EB6507AA_AS.result	72	45	40	36	35	20	4961049	4950404	4937154	4906356	4891285	4315616	51	612383	4954213	4809037	52.06	52.09	282293	282293	108408	149899	6	6	13	12	74	22	4205747	126	0	0	1	5 + 31 part	718486	87.957	1.001	0.44	1306.7	26.38	196297	4234317	57948	58646	26252	30340	27	26
SAL_EB6512AA_AS	SAL_EB6512AA_AS.result	74	44	34	32	30	20	4942819	4929355	4895818	4884573	4857903	4479500	52	612929	4934562	4809037	52.12	52.09	252701	282799	144185	149896	7	6	13	12	75	22	4389287	128	1	1	1	10 + 29 part	697399	88	1.001	2.43	1305.98	26.32	196297	4236655	58646	60477	26911	30996	27	26
SAL_EB6519AA_AS	SAL_EB6519AA_AS.result	72	45	37	32	27	20	4897568	4882602	4865161	4833317	4745988	4489912	63	622418	4894909	4809037	52.18	52.09	376793	376793	149900	149900	5	5	11	11	79	19	4293068	129	0	0	2	18 + 33 part	654629	88.009	1.002	2	1309.67	26.53	196296	4239278	57212	57947	26261	26911	27	26
SAL_EB6520AA_AS	SAL_EB6520AA_AS.result	81	49	39	35	32	21	4969905	4957336	4932433	4905382	4858608	4439878	57	543925	4962536	4809037	52.13	52.09	271437	271437	108408	149899	7	7	13	12	74	21	4158630	127	0	0	2	12 + 28 part	726150	87.982	1.001	2.38	1305.23	26.45	196293	4235132	58646	60530	26252	30996	27	26
SAL_EB6531AA_AS	SAL_EB6531AA_AS.result	86	71	57	51	41	26	5056806	5050439	5015109	4971311	4810465	4244831	74	603910	5052412	4809037	52.08	52.09	171906	238606	70864	81626	7	6	19	17	72	25	3971164	125	0	1	2	14 + 39 part	833027	87.583	1.002	0.36	1306.99	26.02	196297	4217983	47630	48523	17856	26252	31	28
SAL_EB6558AA_AS	SAL_EB6558AA_AS.result	75	47	40	34	30	18	4961538	4950369	4932169	4885301	4818221	4378425	53	707880	4954137	4809037	52.13	52.09	324270	324270	187854	187854	6	6	11	11	75	23	4431683	129	0	1	0	11 + 28 part	718654	87.959	1.001	2.38	1306.18	26.26	196297	4234015	58646	68111	26261	31718	26	25
SAL_EB6562AA_AS	SAL_EB6562AA_AS.result	185	53	44	40	36	19	5015312	4981671	4956955	4921441	4866094	4204674	63	707880	4988282	4809037	52.06	52.09	324428	324428	122129	149899	6	6	13	12	72	23	4257405	129	1	2	0	13 + 32 part	751583	87.934	1.002	2.61	1305.86	25.92	196293	4233660	57211	57869	24653	30999	28	26
SAL_EB6574AA_AS	SAL_EB6574AA_AS.result	88	63	50	48	42	30	4940679	4929110	4888070	4875699	4775015	4354113	70	432857	4933873	4809037	52.12	52.09	150128	161148	90246	94242	10	9	21	19	73	28	3995538	130	0	1	1	11 + 39 part	696507	87.971	1.002	0.97	1304.32	26.1	196301	4236010	56898	57211	23463	26715	29	28
SAL_EB6575AA_AS	SAL_EB6575AA_AS.result	74	43	37	33	30	19	4962418	4950328	4934625	4903827	4864540	4454402	48	612291	4953506	4809037	52.06	52.09	325407	325407	149899	196520	6	6	12	11	74	21	4302045	131	1	0	0	6 + 29 part	718807	87.946	1.001	2.4	1304.32	26.34	196297	4233170	58646	68111	26261	31715	26	25
SAL_EB6576AA_AS	SAL_EB6576AA_AS.result	75	46	40	36	31	19	4903107	4890319	4878340	4850451	4769020	4311679	54	487248	4895576	4809037	52.1	52.09	292157	292157	164121	164121	7	7	12	12	74	23	4458079	129	1	0	1	13 + 28 part	660258	87.99	1.001	2.78	1302.91	26.23	196301	4234667	58646	61230	30326	30996	26	25
SAL_EB6582AA_AS	SAL_EB6582AA_AS.result	97	58	48	45	34	25	5048851	5032467	5010644	4993643	4804446	4484219	69	544537	5039720	4809037	52.08	52.09	192658	238838	100210	106837	7	6	16	15	71	23	4259266	129	1	0	1	22 + 31 part	801991	88.032	1.001	2.36	1304.86	26.29	196301	4236919	56430	57948	21887	30996	30	28
SAL_EB6583AA_AS	SAL_EB6583AA_AS.result	73	44	35	32	28	20	4898291	4882542	4860188	4839500	4773416	4490108	61	622418	4894201	4809037	52.18	52.09	376793	376793	149900	149900	5	5	11	11	78	19	4293109	129	0	0	2	15 + 33 part	654280	88.005	1.002	2.21	1308.49	26.56	196296	4238966	57947	57947	26568	29251	26	26
SAL_EB6586AA_AS	SAL_EB6586AA_AS.result	66	44	36	31	26	19	4897303	4884789	4868217	4836373	4748232	4492183	59	622466	4894761	4809037	52.18	52.09	376793	376793	149900	156005	5	5	11	10	80	18	4295308	129	0	0	2	15 + 32 part	654081	88.019	1.002	2.23	1310.24	26.6	196300	4239672	57947	57947	26568	29251	26	26
SAL_EB6589AA_AS	SAL_EB6589AA_AS.result	83	48	39	36	34	22	4951141	4937088	4911983	4886237	4854236	4389514	56	500962	4942250	4809037	52.05	52.09	282293	282293	127041	149899	7	7	14	13	74	24	4318833	128	1	0	0	5 + 33 part	708150	87.911	1.002	2.23	1306.04	26.28	196297	4232691	57392	57948	26252	28549	27	26
SAL_EB6599AA_AS	SAL_EB6599AA_AS.result	72	44	39	34	32	19	4961492	4950034	4936784	4900145	4872325	4398610	50	612384	4953716	4809037	52.06	52.09	325442	325442	149899	196336	6	6	12	11	74	21	4251816	131	0	0	0	7 + 30 part	719453	87.934	1.001	2.36	1304.02	26.27	196293	4233409	58646	68111	26261	30999	26	25
SAL_EB6600AA_AS	SAL_EB6600AA_AS.result	83	57	47	43	37	25	4961041	4950185	4923993	4890373	4804729	4346127	64	471860	4954735	4809037	52.06	52.09	201267	208392	95755	95987	8	7	16	15	74	24	4014920	129	0	1	0	11 + 36 part	720028	87.925	1.002	0.2	1305.64	26.2	196293	4233089	56091	57211	21887	26911	29	27
SAL_EB6867AA_AS	SAL_EB6867AA_AS.result	108	86	74	67	48	35	4823696	4813358	4782313	4736349	4414191	3919017	95	291464	4819562	4809037	52.14	52.09	100720	100720	59313	59313	15	15	30	30	63	36	3611683	126	1	0	2	12 + 48 part	585088	87.887	1.002	0.62	1301.89	26.19	147998	4230328	48159	48159	18787	18921	32	32
SAL_EB6899AA_AS	SAL_EB6899AA_AS.result	163	121	90	78	54	34	5072383	5050217	4975282	4885665	4461637	3737852	147	397489	5067544	4809037	52.2	52.09	94501	95141	45336	53649	16	15	36	32	68	38	3594498	121	0	0	2	52 + 56 part	827399	87.921	1.003	4.89	1304.57	26.16	147997	4235218	45485	47870	15392	18932	36	34
SAL_EB7022AA_AS	SAL_EB7022AA_AS.result	80	53	41	40	33	22	4940911	4930354	4902287	4892940	4775323	4368653	59	706104	4934441	4809037	52.11	52.09	233580	238975	112980	112980	7	6	13	13	74	21	4204761	127	0	2	1	16 + 30 part	695653	88.028	1.001	1.18	1307.06	26.2	196282	4237259	57948	58646	26276	31718	28	27
SAL_EB7664AA_AS	SAL_EB7664AA_AS.result	121	98	81	72	54	32	4920240	4910352	4862311	4794163	4500942	3703694	103	318090	4914014	4809037	52.15	52.09	96143	100038	52387	58648	16	15	32	31	66	37	3568358	126	0	0	1	15 + 50 part	685051	87.737	1.002	0	1303.91	25.79	127791	4224382	48829	50538	16754	18696	34	33
SAL_EB7681AA_AS	SAL_EB7681AA_AS.result	84	62	46	41	36	25	4950582	4942358	4898497	4866081	4782111	4376763	65	638357	4944320	4809037	52.13	52.09	182632	282799	90158	90835	7	6	16	15	74	24	4076690	129	0	1	1	18 + 34 part	704417	88.033	1.002	4.39	1306.43	26.34	196301	4238201	65128	66635	26261	30315	26	25
SAL_EB7690AA_AS	SAL_EB7690AA_AS.result	56	42	37	34	29	23	4863855	4856997	4846058	4820374	4727176	4512061	49	538607	4861734	4809037	52.2	52.09	305656	305656	130700	139247	6	6	13	12	81	22	4318505	130	0	0	2	7 + 32 part	626283	87.939	1.002	2.24	1308.41	26.7	196300	4234655	57212	57212	25224	26568	27	27
SAL_EB8116AA_AS	SAL_EB8116AA_AS.result	90	62	52	50	40	27	4828391	4816180	4791952	4778794	4604517	4083157	72	305859	4823068	4809037	52.12	52.09	164951	164951	83761	83761	10	10	21	21	69	31	4099771	129	1	1	1	8 + 41 part	585640	87.977	1.002	6.01	1304.59	26.31	196297	4234949	50746	51129	24652	26261	29	28
SAL_EB9511AA_AS	SAL_EB9511AA_AS.result	98	72	56	52	36	21	4877956	4867985	4830168	4801155	4512525	3958356	78	701452	4872029	4809037	52.2	52.09	270370	270370	80109	82707	7	7	18	17	70	23	3930245	129	1	1	1	21 + 34 part	638366	87.913	1.001	1.03	1305.04	26.35	196301	4230946	48159	48159	24652	26261	30	30
SAL_EB9732AA_AS	SAL_EB9732AA_AS.result	77	45	35	31	26	18	5027111	5013237	4988337	4959918	4877626	4573863	53	738398	5018632	4809037	52.07	52.09	376649	376649	200931	208083	5	5	10	9	78	18	4419052	130	0	0	2	15 + 26 part	783916	87.948	1.001	2.25	1304.4	26.22	196297	4233868	57948	59178	24652	31715	27	25
SAL_EB9736AA_AS	SAL_EB9736AA_AS.result	75	55	46	41	36	26	4896493	4885677	4867780	4831490	4748349	4404943	69	471874	4894744	4809037	52.18	52.09	225811	225811	94050	99137	7	7	16	15	76	22	4039091	129	0	1	2	13 + 41 part	654255	87.993	1.002	2.25	1306.66	26.47	196300	4238396	52910	54524	22040	26252	29	28
SAL_EB9834AA_AS	SAL_EB9834AA_AS.result	99	64	52	50	40	26	4945873	4931595	4902204	4891398	4707036	4207488	74	393935	4937912	4809037	52.12	52.09	192724	192724	90832	95186	10	10	20	19	73	28	4191074	130	1	0	1	22 + 35 part	701088	87.986	1.001	0.38	1304.39	26.21	148018	4235298	48159	48290	24652	26911	32	31
SAL_FA1586AA_AS	SAL_FA1586AA_AS.scaffold	115	58	45	40	31	28	4956193	4929671	4900473	4858541	4704775	4599088	86	479729	4948838	4809037	52.08	52.09	213218	213218	105055	108412	7	7	16	15	78	24	4213558	136	0	0	2	34 + 34 part	700538	88.109	1.003	18.21	1310.58	26.86	196296	4245785	57947	58646	18921	24653	27	26
SAL_FA1754AA_AS	SAL_FA1754AA_AS.scaffold	96	67	44	37	31	27	5220493	5207370	5152436	5105382	5005401	4864437	78	567645	5215069	4809037	51.86	52.09	225809	225809	128790	150114	8	8	16	14	75	26	4358998	129	0	0	1	27 + 35 part	970677	88.082	1.002	6.23	1313.52	27.17	148053	4242434	51939	57206	16659	31160	31	27
SAL_FA1755AA_AS	SAL_FA1755AA_AS.scaffold	132	95	71	62	49	37	5220639	5204729	5148203	5085510	4853340	4445259	106	321494	5212831	4809037	51.9	52.09	112519	120936	69261	82068	14	12	28	24	71	33	3762602	123	0	3	3	32 + 51 part	978768	87.86	1.002	9.61	1310.34	27.08	147997	4230976	45742	48144	14623	21660	37	33
SAL_FA3877AA_AS	SAL_FA3877AA_AS.scaffold	92	61	42	35	29	24	5168000	5154174	5109254	5060585	4948044	4779807	74	659644	5162745	4809037	52.16	52.09	279031	299158	105017	149897	6	5	13	10	80	20	4317431	129	0	0	3	28 + 34 part	915222	88.132	1.002	7.5	1310.26	26.78	148066	4245762	52048	57211	19031	31329	31	28
SAL_FA5027AA_AS	SAL_FA5027AA_AS.scaffold	79	51	42	40	35	27	4748737	4738509	4721332	4705601	4611569	4321334	58	394778	4742918	4809037	52.19	52.09	191687	188083	89283	85476	8	9	17	18	76	24	3909339	127	0	0	1	7 + 36 part	498168	88.084	1.002	7.63	1306.73	26.39	148092	4242981	57948	57301	30286	26911	28	29
SAL_FA6669AA_AS	SAL_FA6669AA_AS.scaffold	86	54	46	44	36	30	4768168	4757543	4742745	4729827	4557570	4365995	60	455444	4762179	4809037	52.2	52.09	204928	204928	91900	91337	10	10	19	20	74	28	4078991	127	0	0	1	4 + 33 part	530777	87.744	1.003	0	1314.69	25.24	150177	4221466	53763	53763	26260	24610	28	28
SAL_FA6762AA_AS	SAL_FA6762AA_AS.scaffold	153	77	54	49	44	31	5057520	5025667	4980794	4944233	4840540	4363385	105	709487	5045052	4809037	51.85	52.09	126419	131459	78477	80537	10	9	22	20	79	30	4057119	147	0	1	2	19 + 40 part	815749	87.458	1.006	2.38	1363.04	26.7	157685	4221965	49558	50587	21660	24159	34	32
SAL_FA6774AA_AS	SAL_FA6774AA_AS.scaffold	74	47	39	35	31	24	5083838	5072400	5053860	5024493	4945485	4713446	57	600843	5079210	4809037	52.15	52.09	271001	271001	105182	149897	6	6	13	11	80	19	4179607	131	0	0	1	11 + 32 part	832031	88.127	1.002	7.19	1310.62	26.62	148073	4246102	52048	56801	21658	30326	31	28
SAL_FA7099AA_AS	SAL_FA7099AA_AS.scaffold	102	56	46	39	34	25	5105685	5086906	5061405	5015683	4921631	4609398	73	720103	5098370	4809037	52.05	52.09	204390	207707	103576	149905	8	7	16	14	75	23	4291285	125	0	0	2	16 + 37 part	849129	88.171	1.002	7.37	1307.77	26.65	148070	4247920	57212	58646	18880	26911	29	27
SAL_FA7339AA_AS	SAL_FA7339AA_AS.scaffold	112	92	74	69	53	36	4894402	4885363	4846775	4805324	4504147	3861950	101	323842	4891449	4809037	52.15	52.09	101041	101041	52855	53097	15	15	33	32	70	36	3643256	125	0	0	2	16 + 43 part	644645	88.049	1.003	0	1304.82	26.52	127791	4242444	47784	47870	18156	19108	35	34
SAL_FA7841AA_AS	SAL_FA7841AA_AS.scaffold	77	48	36	34	29	21	4998176	4987728	4963985	4950147	4879686	4566297	57	707861	4993511	4809037	52.05	52.09	278902	278902	207340	207340	7	7	12	12	77	22	4460862	135	0	0	1	10 + 28 part	733435	88.448	1.002	0	1313.72	26.43	148029	4259490	57948	58646	26261	32053	27	26
SAL_FA7842AA_AS	SAL_FA7842AA_AS.scaffold	69	40	34	33	30	20	4854956	4842759	4825527	4819332	4775073	4383642	51	624985	4849813	4809037	52.13	52.09	282783	282783	133277	133277	6	6	12	12	76	22	4354584	130	0	0	1	6 + 27 part	610161	88.064	1.001	0	1304.42	26.4	196297	4239119	57948	57948	30753	30991	26	26
SAL_FA7884AA_AS	SAL_FA7884AA_AS.scaffold	62	33	26	25	23	15	4830502	4817655	4804608	4798413	4761315	4470086	43	729991	4825124	4809037	52.17	52.09	376598	376598	238521	238521	5	5	9	9	79	17	4542859	132	0	0	0	5 + 19 part	582184	88.088	1.002	0	1305.68	26.58	196296	4242416	68097	68097	30988	31718	25	25
SAL_FA7888AA_AS	SAL_FA7888AA_AS.scaffold	91	55	44	39	34	20	4966594	4950879	4925304	4890386	4823193	4305733	67	602838	4959371	4809037	52.12	52.09	282891	282891	107536	108413	6	6	13	12	73	22	4279513	135	0	0	1	14 + 33 part	703670	88.357	1.002	0	1314.74	26.36	196301	4254559	56430	57211	26410	30274	29	27
SAL_FA7903AA_AS	SAL_FA7903AA_AS.scaffold	97	50	36	35	27	19	4840960	4820848	4791786	4784815	4640617	4339242	67	635654	4832982	4809037	52.16	52.09	303874	303874	162310	180114	6	6	12	11	93	21	4381101	129	0	0	0	25 + 26 part	618100	87.499	1.002	0	1313.42	25.12	195699	4212729	51007	51007	20817	21164	28	28
SAL_FA7905AA_AS	SAL_FA7905AA_AS.scaffold	121	89	70	63	53	30	4965065	4951612	4916256	4868975	4697199	3800077	100	314411	4959716	4809037	52.08	52.09	100083	107086	55164	61063	13	12	29	27	66	33	3550438	136	0	0	1	13 + 48 part	695384	88.393	1.003	0	1313.65	26.32	196301	4260458	47125	48159	19427	21903	35	33
SAL_FA7906AA_AS	SAL_FA7906AA_AS.scaffold	116	90	78	66	49	28	4930475	4919204	4886677	4790117	4504738	3766216	99	382422	4925277	4809037	52.17	52.09	114501	114678	58576	58679	12	11	27	26	73	31	3595534	129	0	0	3	14 + 48 part	667657	88.331	1.002	0	1314.49	26.32	178124	4254194	47864	48159	18696	19963	33	32
SAL_FA7922AA_AS	SAL_FA7922AA_AS.scaffold	108	79	59	55	43	25	4977522	4967150	4923186	4897518	4693438	4071547	87	567899	4972292	4809037	52.13	52.09	143968	192515	77173	81626	8	7	20	19	69	25	3728431	125	0	0	2	15 + 40 part	723255	88.153	1.002	0	1305.87	26.68	196293	4246270	50340	52258	20324	26410	30	28
SAL_FA7923AA_AS	SAL_FA7923AA_AS.scaffold	93	75	58	53	44	32	4911109	4902298	4870915	4833288	4690765	4202780	84	402081	4908675	4809037	52.07	52.09	124919	126666	81554	82927	12	11	24	23	75	31	3903311	131	0	0	0	8 + 41 part	644638	88.482	1.002	0	1315.31	26.7	172715	4261814	48833	51040	19108	22030	32	31
SAL_FA7927AA_AS	SAL_FA7927AA_AS.scaffold	138	73	47	43	35	22	5079835	5050697	5006686	4981925	4845929	4358865	96	617628	5066884	4809037	52.06	52.09	237938	238838	95162	119755	8	7	15	13	78	23	4288039	136	0	1	1	37 + 35 part	806668	88.409	1.002	4.18	1314.82	26.25	196297	4258803	57211	58646	18175	29429	28	26
SAL_FA7930AA_AS	SAL_FA7930AA_AS.scaffold	99	58	44	38	32	21	5070824	5050322	5027529	4981811	4889896	4479229	80	708080	5065739	4809037	52.05	52.09	259350	259350	110298	150009	6	6	13	12	82	23	4399964	141	0	0	1	26 + 30 part	794590	88.479	1.004	0	1317.93	26.79	196299	4270789	57211	58646	20042	30593	28	26
SAL_FA7933AA_AS	SAL_FA7933AA_AS.scaffold	143	108	84	72	59	30	4997655	4985211	4936632	4853705	4641164	3596297	116	307625	4990632	4809037	52.14	52.09	101811	104510	45613	49004	15	14	34	31	67	33	3306596	118	0	0	3	20 + 51 part	740313	88.074	1.003	0	1306.88	26.73	153616	4246249	45447	45706	15392	18696	36	35
SAL_FA7937AA_AS	SAL_FA7937AA_AS.scaffold	96	55	41	37	34	26	5151147	5132652	5106089	5079212	5030058	4737237	71	545327	5143981	4809037	52.13	52.09	278525	278525	110534	149939	7	7	14	12	76	20	4088161	133	0	0	1	21 + 29 part	885265	88.391	1.002	0	1314.8	26.32	196301	4257661	51133	56862	18754	31715	31	28
SAL_FA7942AA_AS	SAL_FA7942AA_AS.scaffold	154	99	73	64	47	35	5058649	5034513	4974951	4909025	4630378	4181036	121	376988	5050582	4809037	52.1	52.09	114395	118868	62865	71816	14	13	29	26	70	31	3657089	136	0	0	2	28 + 53 part	790466	88.242	1.004	0.28	1308.45	26.06	125594	4256346	48067	48159	16661	23766	35	33
SAL_FA7946AA_AS	SAL_FA7946AA_AS.scaffold	109	80	63	55	46	30	5071682	5060071	5021361	4968636	4813170	4193762	88	606082	5065660	4809037	52.09	52.09	108413	121749	73117	79701	11	10	25	22	74	31	3962845	134	0	0	1	16 + 42 part	806173	88.396	1.002	0	1313.81	26.32	158602	4256779	43014	46233	18787	26441	36	33
SAL_FA7947AA_AS	SAL_FA7947AA_AS.scaffold	303	140	86	76	58	29	5112213	5045456	4945000	4874995	4538448	3503041	195	306734	5085177	4809037	52.15	52.09	92243	97153	42746	46669	15	14	36	32	68	37	3560389	134	0	0	2	85 + 59 part	828914	88.142	1.004	0.37	1309.48	26.16	196297	4251484	39833	43840	16235	20072	37	34
SAL_FA7954AA_AS	SAL_FA7954AA_AS.scaffold	103	70	57	51	46	29	4979258	4966357	4944423	4905001	4810094	4197554	79	478093	4972745	4809037	52.08	52.09	161042	161042	72857	81164	9	9	21	20	72	27	3867517	127	0	0	1	11 + 37 part	724695	88.123	1.002	0	1302.64	26.29	196297	4245378	48833	51834	19898	26261	30	28
SAL_FA7961AA_AS	SAL_FA7961AA_AS.scaffold	84	60	49	42	39	24	4995871	4986811	4964870	4916280	4865176	4324409	64	436176	4989588	4809037	52.12	52.09	214347	214347	96731	98305	8	8	17	16	72	23	4050284	126	0	0	3	10 + 34 part	745112	88.117	1.002	0	1307.23	26.38	196297	4242714	54359	57211	21903	26911	29	27
SAL_FA7964AA_AS	SAL_FA7964AA_AS.scaffold	338	163	119	108	72	32	4999772	4944521	4831973	4740359	4067196	2650992	201	229995	4971972	4809037	52.21	52.09	54377	56369	29756	30676	29	28	60	56	56	37	2369122	124	0	1	2	37 + 71 part	722543	87.913	1.005	2.01	1300.35	25.73	98993	4240402	31718	33263	14880	16114	47	45
SAL_FA7965AA_AS	SAL_FA7965AA_AS.scaffold	84	55	48	40	34	20	4958687	4946949	4929528	4874217	4783239	4251278	62	631396	4951692	4809037	52.1	52.09	229663	229663	105317	108413	6	6	14	13	75	23	4249431	131	1	0	2	13 + 31 part	696389	88.369	1.001	0.79	1314.39	26.26	196301	4253752	57211	57948	24653	30528	28	27
SAL_FA7972AA_AS	SAL_FA7972AA_AS.scaffold	91	48	31	29	26	16	4911409	4893532	4864074	4851480	4796099	4455993	64	1018504	4904427	4809037	52.12	52.09	469551	469551	152242	214224	4	4	9	8	77	15	4243246	136	0	0	1	22 + 19 part	653847	88.228	1.002	0	1305.31	26.02	195714	4247035	68744	71516	31329	31718	25	24
SAL_FA7978AA_AS	SAL_FA7978AA_AS.scaffold	83	53	38	34	30	19	4970132	4958444	4930062	4900306	4825564	4383851	62	707874	4964736	4809037	52.14	52.09	252702	268875	184330	184330	7	6	12	12	73	22	4376555	132	0	0	0	9 + 29 part	715830	88.135	1.002	0	1306.85	26.57	196293	4247624	58646	68036	26538	30999	26	25
SAL_FA7994AA_AS	SAL_FA7994AA_AS.scaffold	64	45	33	29	28	23	4952014	4943924	4925942	4896432	4874474	4699691	51	682315	4947909	4809037	52.12	52.09	225955	225955	141747	149998	6	6	13	12	87	24	4629841	131	0	0	2	7 + 26 part	712168	87.921	1.002	0	1308.96	26.32	128939	4234906	57948	58646	26536	31224	28	27
SAL_FA8000AA_AS	SAL_FA8000AA_AS.scaffold	78	54	43	41	32	23	5001034	4991005	4963531	4951549	4796023	4474348	62	633092	4996639	4809037	52.1	52.09	256168	256168	117622	129000	7	7	15	14	79	24	4332812	134	0	0	1	9 + 33 part	734869	88.425	1.002	0	1315.51	26.34	196301	4260213	57211	57392	19108	26609	29	27
SAL_FA8008AA_AS	SAL_FA8008AA_AS.scaffold	156	132	102	90	71	33	5024479	5014801	4951722	4863872	4510626	3136727	140	305952	5020026	4809037	52.14	52.09	69560	72856	36895	42185	22	21	48	44	67	37	3065256	129	0	0	0	21 + 69 part	759485	88.346	1.003	0	1314.93	26.41	178190	4256659	36835	38342	16617	18216	42	40
SAL_FA8024AA_AS	SAL_FA8024AA_AS.scaffold	96	64	50	45	40	27	4993370	4980042	4951336	4921598	4834542	4371104	75	394010	4987828	4809037	52.09	52.09	213028	213028	86516	90835	9	9	18	17	72	24	3900405	129	0	0	3	9 + 37 part	736077	88.176	1.003	0	1306.24	26.48	158442	4249869	48833	51133	24000	26911	32	30
SAL_FA8035AA_AS	SAL_FA8035AA_AS.scaffold	80	52	42	40	36	26	4870260	4856177	4831622	4821337	4736954	4381932	68	405062	4867163	4809037	52.16	52.09	227616	227616	119619	119619	9	9	17	17	75	28	4282706	135	0	2	1	16 + 38 part	597861	88.612	1.002	17.77	1314.97	25.84	203918	4266340	57334	59012	28640	29401	24	23
SAL_FA8040AA_AS	SAL_FA8040AA_AS.scaffold	74	49	40	34	29	21	4900987	4890557	4871008	4833603	4745059	4467356	59	542884	4897046	4809037	52.18	52.09	376793	376793	139250	149941	5	5	12	11	76	18	4157514	131	0	0	3	12 + 34 part	654221	88.044	1.002	0.76	1309.14	26.64	196296	4240926	57212	57947	26261	26579	27	26
SAL_FA8049AA_AS	SAL_FA8049AA_AS.scaffold	127	101	86	76	62	33	4983834	4973116	4938704	4868990	4605257	3567952	108	394010	4978261	4809037	52.15	52.09	92725	94129	46586	49284	19	18	37	34	66	37	3488298	131	0	0	1	13 + 59 part	718684	88.353	1.003	0	1316.82	26.29	110841	4256093	43014	44327	16754	20072	37	35
SAL_FA8050AA_AS	SAL_FA8050AA_AS.scaffold	117	94	78	72	51	31	4872348	4860697	4830128	4787548	4422320	3702560	107	419347	4869425	4809037	52.21	52.09	93978	93978	51051	51144	13	13	31	30	71	34	3433460	132	0	0	2	21 + 48 part	625562	87.968	1.003	0	1308	26.62	196300	4240496	45742	47725	18339	19691	33	32
SAL_FA8053AA_AS	SAL_FA8053AA_AS.scaffold	75	55	43	42	36	23	4904328	4897047	4873979	4867709	4768695	4299895	61	486111	4900793	4809037	52.11	52.09	221714	281192	97470	97552	8	7	15	14	74	24	4189460	129	0	0	2	10 + 33 part	655695	88.118	1.002	0	1304.53	26.34	196297	4244158	57211	57243	26911	31715	28	27
SAL_FA8071AA_AS	SAL_FA8071AA_AS.scaffold	90	60	42	35	27	22	5031903	5020506	4992664	4945590	4811168	4614055	68	707881	5025899	4809037	52.11	52.09	238838	322197	150794	180244	6	5	12	11	78	20	4346428	133	0	0	1	16 + 29 part	761429	88.443	1.003	0	1315.64	26.5	196297	4263923	57948	68111	19108	31715	27	25
SAL_FA8079AA_AS	SAL_FA8079AA_AS.scaffold	97	69	55	47	40	29	5104078	5092768	5065112	5011382	4889363	4489158	76	617614	5097901	4809037	52.08	52.09	149898	181510	85394	99375	9	8	20	17	74	26	4156911	128	0	0	2	16 + 37 part	852382	88.073	1.002	0	1305.08	26.11	196297	4244220	49531	52909	18085	26911	31	28
SAL_FA8091AA_AS	SAL_FA8091AA_AS.scaffold	98	67	54	49	40	27	4917940	4906066	4885573	4855882	4682028	4219377	76	707879	4912191	4809037	52.14	52.09	148585	149899	81554	90263	9	8	19	18	72	26	4042876	131	0	0	1	11 + 33 part	648317	88.475	1.002	0	1313.54	26.46	196301	4261335	52909	52996	23560	26261	30	29
SAL_FA8104AA_AS	SAL_FA8104AA_AS.scaffold	99	76	62	59	44	27	4899248	4889863	4854957	4829463	4565449	3906657	82	325749	4894203	4809037	52.13	52.09	182759	182759	63129	69421	10	10	23	22	64	28	3708075	120	1	0	4	12 + 43 part	647837	88.102	1.002	2.04	1303.94	26.51	196301	4242142	50953	51133	22446	25306	30	29
SAL_FA8106AA_AS	SAL_FA8106AA_AS.scaffold	160	133	106	91	68	30	4945263	4932681	4871012	4756308	4358901	3042448	145	254201	4941042	4809037	52.18	52.09	68890	72904	33675	38027	21	20	46	43	63	37	2953444	128	0	0	1	17 + 59 part	698135	87.913	1.004	0	1299.95	25.81	105415	4236015	38472	39833	15953	17148	42	40
SAL_FA8110AA_AS	SAL_FA8110AA_AS.scaffold	99	67	50	47	40	25	5001493	4990134	4949787	4927115	4794948	4265919	74	654438	4994933	4809037	52.13	52.09	195404	195404	87369	90835	7	7	17	16	67	19	3707544	128	0	0	2	12 + 37 part	743039	88.17	1.003	0	1309.46	26.82	196297	4249078	56875	57356	22713	30999	29	27
SAL_FA8113AA_AS	SAL_FA8113AA_AS.scaffold	176	104	79	68	46	29	4980457	4949304	4902675	4822093	4403997	3753096	128	392011	4967223	4809037	52.15	52.09	131323	131323	51612	52120	12	12	29	27	67	30	3478631	136	0	1	1	34 + 45 part	709224	88.192	1.004	1.29	1304.8	26.64	196297	4253675	43840	46233	18732	20072	33	32
SAL_FA8117AA_AS	SAL_FA8117AA_AS.scaffold	107	80	62	58	44	29	4964513	4954770	4909462	4881388	4634091	4035268	87	460215	4959396	4809037	52.15	52.09	128906	128906	71138	75379	11	11	25	23	67	27	3553449	131	0	0	0	14 + 43 part	715105	88.02	1.003	0	1305.63	26.36	196293	4240359	49905	51133	19108	26261	31	30
SAL_FA8120AA_AS	SAL_FA8120AA_AS.scaffold	93	64	48	41	37	22	4970144	4958386	4929755	4878462	4794653	4223745	73	707874	4964453	4809037	52.14	52.09	282892	282892	81554	83793	6	6	16	15	72	24	4176451	131	0	0	0	10 + 33 part	716015	88.143	1.002	0	1304.77	26.3	196293	4246951	56430	57211	24652	26911	28	27
SAL_FA8122AA_AS	SAL_FA8122AA_AS.scaffold	92	68	51	44	40	25	4974002	4965150	4931580	4880613	4825850	4268132	75	461393	4969583	4809037	52.12	52.09	229663	229663	81554	90835	8	8	17	16	73	25	4114226	137	0	0	1	10 + 38 part	707071	88.353	1.003	0	1313.41	26.43	196301	4260061	51133	56418	23031	29337	30	28
SAL_FA8126AA_AS	SAL_FA8126AA_AS.scaffold	75	49	40	36	32	24	4901555	4890702	4870979	4845233	4776886	4492900	58	536598	4896763	4809037	52.18	52.09	271391	271391	108412	108412	6	6	13	13	76	20	4124979	132	0	0	1	10 + 37 part	654841	88.039	1.002	0.76	1310.36	26.62	196296	4240813	52910	54524	26477	29251	28	27
SAL_FA8140AA_AS	SAL_FA8140AA_AS.scaffold	103	70	54	49	38	28	5065036	5051193	5012371	4977413	4787869	4405219	82	625162	5059356	4809037	52.11	52.09	228457	238606	82742	84849	8	7	18	16	74	27	4089491	130	0	0	2	20 + 37 part	808607	88.16	1.003	0	1307.78	26.42	196301	4248022	50776	51959	18692	25638	32	29
SAL_FA8226AA_AS	SAL_FA8226AA_AS.scaffold	89	55	45	38	34	22	4917351	4903206	4880359	4829628	4763951	4317697	64	551799	4909741	4809037	52.12	52.09	238838	238838	108413	132166	8	8	15	14	75	24	4276873	129	0	0	2	15 + 32 part	670669	88.013	1.002	0	1306.06	26.2	196301	4238675	56852	57211	26261	30608	28	27
SAL_FA8305AA_AS	SAL_FA8305AA_AS.scaffold	166	143	105	90	67	30	5001744	4991862	4896964	4791681	4348350	3062366	150	224010	4997055	4809037	52.12	52.09	79022	83634	34995	36916	22	20	47	43	64	38	3027182	122	1	0	4	23 + 59 part	748378	88.066	1.003	0.96	1306.22	25.81	111136	4242438	35042	36835	15317	17058	44	41
SAL_FA8313AA_AS	SAL_FA8313AA_AS.scaffold	163	103	71	63	51	33	5027820	5008453	4938989	4888447	4682030	4042272	115	276360	5017150	4809037	52.05	52.09	112766	116146	65778	75389	15	14	28	26	71	35	3833692	139	0	0	4	27 + 48 part	745572	88.486	1.004	1.32	1314.19	26.39	196297	4268745	48950	49903	17414	19931	33	31
SAL_FA8320AA_AS	SAL_FA8320AA_AS.scaffold	65	43	32	31	28	20	4862175	4853323	4831849	4825654	4781346	4446519	50	625094	4858005	4809037	52.12	52.09	252701	252701	175640	175640	6	6	12	12	76	22	4424320	132	0	0	1	6 + 26 part	611368	88.172	1.002	0	1302.88	26.48	196193	4246140	61230	61230	31715	32082	25	25
SAL_FA8406AA_AS	SAL_FA8406AA_AS.scaffold	137	109	88	76	57	33	4912451	4900178	4863982	4783261	4452228	3597333	120	275090	4907592	4809037	52.17	52.09	95867	95867	46971	47305	17	17	35	34	67	35	3477329	125	0	0	1	16 + 56 part	646827	88.342	1.003	0	1314.64	26.72	111136	4255978	43019	43840	17558	18921	36	35
SAL_FA8521AA_AS	SAL_FA8521AA_AS.scaffold	111	68	48	39	33	29	4883546	4863362	4826663	4760603	4661654	4508802	87	370278	4877297	4809037	52.13	52.09	183935	185362	107643	107643	10	9	18	18	73	27	4251448	125	0	0	2	25 + 39 part	628223	88.144	1.002	7.32	1304.2	26.42	148029	4246971	57947	57947	21662	24653	27	27
SAL_FB0160AA_AS	SAL_FB0160AA_AS.result	97	60	45	40	33	26	4920547	4900798	4868653	4835147	4717163	4450838	84	505910	4917138	4809037	52.11	52.09	225812	225812	90710	100202	7	7	15	14	76	22	4040398	127	0	1	1	30 + 41 part	682381	87.893	1.002	9.92	1303.09	26.52	196253	4233314	51881	52917	24653	26911	30	29
SAL_FB0291AA_AS	SAL_FB0291AA_AS.result	114	82	68	62	46	27	4931726	4917410	4887998	4843810	4568918	3879219	93	421535	4925266	4809037	52.16	52.09	128660	138662	63589	65405	11	10	24	23	66	27	3545374	126	0	1	1	24 + 45 part	689124	87.945	1.002	0.41	1304.91	25.89	196339	4232353	51114	52909	20703	24652	31	30
SAL_FB0736AA_AS	SAL_FB0736AA_AS.result	82	54	48	44	36	27	4944850	4933689	4918498	4885552	4753571	4398483	59	376955	4937211	4809037	52.1	52.09	161183	214378	93757	95086	9	8	19	18	69	26	4143796	128	1	0	1	10 + 37 part	701124	87.947	1.002	0.38	1305.78	26.24	148173	4234135	52917	57211	24653	26911	29	28
SAL_FB1159AA_AS	SAL_FB1159AA_AS.result	70	42	34	30	29	22	4883469	4872957	4849917	4815384	4800313	4525140	47	707880	4876282	4809037	52.05	52.09	238975	252702	149899	158948	7	6	13	12	74	24	4457536	132	1	1	0	4 + 27 part	642497	87.931	1.001	0.57	1303.13	26.2	196306	4231223	58646	68111	26261	30968	26	25
SAL_FB1182AA_AS	SAL_FB1182AA_AS.result	75	48	34	32	28	26	4918309	4907346	4878917	4865609	4789200	4705219	55	600734	4912094	4809037	52.16	52.09	277469	277469	99904	99904	5	5	13	13	77	21	4195632	133	0	1	1	17 + 30 part	664183	88.222	1.001	4.44	1313.79	26.59	196281	4246493	57947	58646	26564	30996	27	26
SAL_FB1401AA_AS	SAL_FB1401AA_AS.result	111	77	53	41	39	31	4884946	4870558	4807374	4727269	4705316	4389937	87	362613	4877859	4809037	52.09	52.09	159893	159893	89118	91019	11	11	21	20	71	27	3973082	125	1	2	0	31 + 39 part	638292	88.029	1.001	2.62	1303.96	26.2	196364	4237134	57104	57104	26261	28965	28	28
SAL_FB2662AA_AS	SAL_FB2662AA_AS.result	66	46	41	40	36	27	4771491	4763744	4753197	4747186	4679547	4350682	51	720196	4767050	4809037	52.17	52.09	185367	185367	92498	92498	8	8	16	16	76	25	4157183	127	0	0	1	2 + 31 part	523851	88.117	1.001	0.36	1303.03	25.96	196301	4240736	57070	57070	26563	26261	27	27
SAL_FB2669AA_AS	SAL_FB2669AA_AS.result	77	50	43	42	34	24	4803106	4790505	4770532	4764262	4613970	4233668	60	499215	4797221	4809037	52.19	52.09	192316	185384	97108	97108	8	9	17	17	69	26	4171886	127	0	1	1	7 + 35 part	564872	87.89	1.001	0.83	1301.92	25.98	196300	4230648	58660	58660	30326	30326	26	26
SAL_FB3938AA_AS	SAL_FB3938AA_AS.result	74	49	41	36	31	20	5030370	5021028	5008371	4974690	4881363	4464170	55	626510	5024844	4809037	52.08	52.09	238838	282798	132178	178800	7	6	13	12	75	21	4393078	132	0	4	1	13 + 29 part	786262	88.028	1.001	1	1304.97	26.43	196379	4236958	57211	57948	24652	32053	28	26
SAL_FB4725AA_AS	SAL_FB4725AA_AS.result	87	60	48	45	37	26	4934255	4921050	4893506	4876305	4734618	4316993	70	354643	4928285	4809037	52.13	52.09	192644	192644	97254	108408	10	10	18	17	73	25	4167366	130	0	0	1	21 + 33 part	691486	87.974	1.001	2.39	1305.81	26.19	147998	4234579	55582	56430	24653	27882	30	29
SAL_FB4727AA_AS	SAL_FB4727AA_AS.result	94	65	53	50	37	24	4939549	4928450	4901995	4880294	4634796	4134983	72	706453	4933137	4809037	52.12	52.09	160834	192660	77803	90562	8	7	18	17	69	24	4042271	129	1	1	2	21 + 36 part	694606	88.028	1.001	0.61	1304.97	26.32	196301	4237103	51129	52909	24652	29464	31	29
SAL_FB4730AA_AS	SAL_FB4730AA_AS.result	87	58	49	44	37	26	4870520	4857538	4842035	4807004	4662910	4241485	70	522625	4865320	4809037	52.2	52.09	164620	170901	99350	99350	10	9	18	18	82	28	4133291	128	0	1	2	13 + 39 part	620678	88.015	1.003	0.58	1309.84	26.27	128939	4243085	54524	54524	26261	26575	29	29
SAL_FB4825AA_AS	SAL_FB4825AA_AS.result	73	52	49	46	38	27	4910656	4901998	4896909	4870900	4718599	4294066	57	516059	4905491	4809037	52.15	52.09	185568	185568	89253	90564	9	9	19	18	73	29	4235598	127	0	0	1	6 + 33 part	666870	88.005	1.002	0.2	1305.98	26.3	196296	4236506	57211	57228	21959	25375	28	27
SAL_FB4881AA_AS	SAL_FB4881AA_AS.result	124	93	74	70	52	28	4987390	4974113	4933077	4906518	4597566	3783002	101	389298	4979829	4809037	52.13	52.09	109112	109112	53229	62548	11	11	28	25	64	31	3586106	118	1	1	4	17 + 50 part	738674	87.974	1.002	0.4	1305.62	26.21	172655	4236408	50684	52258	17135	18874	32	30
SAL_FB4898AA_AS	SAL_FB4898AA_AS.result	95	76	65	61	49	36	4902434	4894542	4874272	4851210	4652143	4141236	81	416654	4897982	4809037	52.19	52.09	100534	106149	60660	61017	13	12	28	27	67	29	3594599	124	0	0	1	7 + 42 part	663587	87.893	1.002	0.18	1305.71	25.86	153623	4230810	48833	50340	18921	21903	33	32
SAL_FB5180AA_AS	SAL_FB5180AA_AS.result	57	35	28	25	21	18	4919544	4907733	4893237	4870611	4792529	4681524	49	1068881	4917100	4809037	52.17	52.09	463618	463618	149900	156001	4	4	9	8	83	17	4498136	131	2	7	2	16 + 25 part	660351	88.021	1.006	2.81	1314.96	26.58	204594	4255132	58646	68429	26911	30996	25	24
SAL_FB5181AA_AS	SAL_FB5181AA_AS.result	73	51	40	35	30	26	4904968	4893594	4873115	4842232	4758142	4611095	64	521440	4902326	4809037	52.17	52.09	258159	258159	130702	130702	8	8	15	15	79	23	4336813	129	0	0	2	18 + 34 part	662717	87.995	1.002	0.2	1307.03	26.7	147993	4237974	57212	57947	26261	26911	28	27
SAL_FB5182AA_AS	SAL_FB5182AA_AS.result	70	44	35	30	26	22	4905073	4891412	4871210	4834894	4756812	4616364	59	522231	4901298	4809037	52.17	52.09	273546	273546	139247	150065	6	6	13	12	80	21	4436698	127	1	3	2	17 + 31 part	661498	88.012	1.002	3.63	1308.01	26.65	196296	4239004	58646	68068	26261	26911	25	24
SAL_FB5185AA_AS	SAL_FB5185AA_AS.result	64	43	34	28	24	20	4906234	4894878	4875816	4830565	4756539	4603421	56	1059693	4904003	4809037	52.17	52.09	376793	376793	139247	139247	4	4	10	10	82	19	4461544	129	0	2	2	18 + 28 part	661577	88.041	1.002	0.8	1310.37	26.69	196311	4241257	58646	58646	26261	26911	26	26
SAL_FB5187AA_AS	SAL_FB5187AA_AS.result	54	37	30	26	21	18	4905031	4895514	4884049	4856699	4766248	4661303	48	622418	4902974	4809037	52.17	52.09	472799	472799	156001	156001	5	5	9	9	85	17	4477428	128	0	5	3	15 + 26 part	662331	88.024	1.002	3.81	1307.24	26.79	196285	4239317	58646	68035	26575	30996	26	25
SAL_FB5188AA_AS	SAL_FB5188AA_AS.result	64	42	34	29	24	21	4906184	4895231	4879586	4848219	4760079	4654979	54	725570	4903176	4809037	52.17	52.09	341636	341636	149900	149900	5	5	11	11	84	19	4400806	129	0	0	2	15 + 29 part	662139	88.005	1.002	0.2	1307.57	26.58	147996	4239399	57947	57947	26575	28734	27	27
SAL_FB5191AA_AS	SAL_FB5191AA_AS.result	63	43	35	30	25	21	4903932	4892462	4876555	4844248	4756107	4609841	57	622466	4901875	4809037	52.17	52.09	376793	376793	139247	150065	5	5	12	11	80	20	4406254	127	0	5	2	16 + 32 part	661428	88.008	1.002	3.47	1307.59	26.63	196283	4238821	58646	68035	26579	30996	26	25
SAL_FB5192AA_AS	SAL_FB5192AA_AS.result	69	45	37	32	27	20	4902599	4889366	4873371	4841573	4753427	4492597	62	622562	4900487	4809037	52.17	52.09	376793	376793	149900	149900	5	5	11	11	78	19	4300907	129	0	3	2	17 + 33 part	660232	87.999	1.002	2.02	1308.49	26.65	196291	4239251	57212	57947	26261	29251	27	26
SAL_FB5783AA_AS	SAL_FB5783AA_AS.result	59	38	32	30	25	22	4778843	4771198	4758511	4743458	4646545	4513693	43	689318	4774141	4809037	52.19	52.09	275240	275240	162632	162632	6	6	11	11	79	20	4219667	130	1	0	1	5 + 28 part	517205	88.368	1.002	4.75	1312.86	26.59	196297	4256346	62807	61754	32082	30996	25	26
SAL_FB5817AA_AS	SAL_FB5817AA_AS.result	90	50	41	39	32	23	4986974	4971512	4944900	4933663	4809035	4454154	61	403105	4978196	4809037	52.07	52.09	252688	252688	117213	150096	8	8	15	14	74	24	4305639	125	1	1	2	15 + 30 part	741205	88.007	1.001	0.6	1304.45	26.23	148070	4235949	56333	57948	26244	30992	28	26
SAL_FB5955AA_AS	SAL_FB5955AA_AS.result	93	47	39	36	35	31	4899071	4885132	4870496	4848650	4829331	4687757	51	525741	4888567	4809037	52.16	52.09	204650	204650	88094	88094	8	8	16	16	76	24	4159909	130	0	3	2	7 + 31 part	665874	87.709	1.001	1.02	1306.89	25.89	141265	4221568	56517	56860	26573	28634	29	28
SAL_FB5965AA_AS	SAL_FB5965AA_AS.result	66	44	37	34	27	22	4907015	4899194	4885821	4862486	4723765	4533393	48	548705	4901860	4809037	52.19	52.09	271390	271390	130700	130700	6	6	12	12	77	20	4305319	128	0	1	2	9 + 31 part	658227	88.096	1.002	4.22	1307.5	26.51	196296	4242733	57947	58646	26911	30376	27	26
SAL_FB6175AA_AS	SAL_FB6175AA_AS.result	91	62	51	44	36	27	4867145	4855962	4833208	4779430	4632121	4330014	71	461721	4861969	4809037	52.21	52.09	161680	161680	96334	96876	9	9	19	18	82	28	4103221	127	0	1	1	14 + 38 part	615844	88.04	1.003	0.21	1310.73	26.38	141261	4243613	57947	58645	21662	22017	28	27
SAL_FB6176AA_AS	SAL_FB6176AA_AS.result	70	38	30	28	25	20	4946033	4934564	4914823	4899572	4832215	4669647	45	907676	4938959	4809037	52.09	52.09	376886	376886	169832	169832	5	5	10	10	80	19	4492427	131	2	1	0	5 + 24 part	698452	88.031	1.002	2.23	1305.17	26.2	196300	4238266	57948	64267	24653	28956	26	25
SAL_FB6776AA_AS	SAL_FB6776AA_AS.result	93	67	55	49	36	20	5047959	5038584	5007904	4962643	4732640	4118949	71	694200	5041173	4809037	52.13	52.09	285328	285328	93387	95896	6	6	15	14	69	23	4103986	129	0	1	1	21 + 34 part	806072	87.925	1.002	2.58	1305.42	26.32	196290	4233135	52909	57371	18921	26911	29	27
SAL_FB6782AA_AS	SAL_FB6782AA_AS.result	93	61	48	46	34	22	4945078	4930524	4896985	4885426	4669434	4191677	72	601537	4938504	4809037	52.12	52.09	238825	238825	95150	97064	7	7	16	15	72	23	4111723	127	1	0	2	22 + 32 part	701511	87.992	1.001	2.61	1303.51	26.18	196294	4235676	56337	57948	26410	30968	29	27
SAL_FB6783AA_AS	SAL_FB6783AA_AS.result	96	65	53	50	39	23	4966854	4956273	4922467	4894657	4712063	4103131	69	436173	4958843	4809037	52.1	52.09	185396	185396	81176	85675	8	8	18	16	70	26	4114600	125	0	0	1	16 + 35 part	726797	87.864	1.002	0.2	1302.55	26.36	196294	4229929	52917	55828	23696	27693	29	28
SAL_FB7194AA_AS	SAL_FB7194AA_AS.result	70	45	34	34	28	20	4944600	4934695	4908089	4908089	4819104	4537928	51	704777	4938740	4809037	52.11	52.09	282799	282799	149899	152139	6	6	12	11	77	20	4379428	129	2	1	1	13 + 25 part	698873	88.035	1.001	0.81	1306.37	26.34	196303	4239049	60290	61230	30999	32082	27	26
SAL_FB8011AA_AS	SAL_FB8011AA_AS.result	90	62	51	45	39	21	4967894	4955695	4924407	4882169	4771405	4076970	69	494671	4960924	4809037	52.13	52.09	213290	213290	90340	95086	7	7	17	16	71	26	4147607	129	1	1	1	16 + 38 part	727206	87.913	1.001	0.6	1303.4	26.21	196286	4232601	52917	55828	26261	31224	28	27
SAL_FB8859AA_AS	SAL_FB8859AA_AS.result	83	57	50	47	40	28	4829463	4817723	4802818	4780133	4654436	4209213	68	371027	4825078	4809037	52.14	52.09	164909	164909	90655	90655	11	11	20	20	70	29	4064607	125	0	0	1	10 + 42 part	584493	88.018	1.002	4.48	1305.14	26.41	196326	4239165	57947	57947	24652	26264	27	27
SAL_FB8869AA_AS	SAL_FB8869AA_AS.result	79	48	41	37	33	22	5098919	5085916	5069521	5034962	4980287	4550247	55	707880	5090815	4809037	52.03	52.09	252698	252698	122129	150129	7	7	14	13	72	23	4337137	128	1	0	1	13 + 29 part	855725	87.947	1.001	2.48	1304.21	26.27	147999	4234008	57228	57948	18787	31715	28	26
SAL_FB8942AA_AS	SAL_FB8942AA_AS.result	77	46	38	35	31	22	5099066	5087715	5071090	5050489	4981104	4680131	50	707880	5090775	4809037	52.17	52.09	271202	282799	158234	164019	7	6	12	11	73	18	4245879	135	1	1	0	10 + 28 part	833999	88.311	1.002	2.51	1318.05	26.37	196307	4254611	57948	68111	21887	32053	27	25
SAL_FB9003AA_AS	SAL_FB9003AA_AS.result	73	48	39	37	32	22	5113994	5103325	5078781	5065741	4994414	4624991	54	707880	5107374	4809037	52.02	52.09	299016	300610	150129	165147	7	6	12	11	74	19	4223468	134	0	2	1	11 + 28 part	853597	88.325	1.001	2.35	1314.49	26.11	196323	4252744	56938	57948	19108	32053	29	26
SAL_FB9082AA_AS	SAL_FB9082AA_AS.result	73	44	37	34	29	23	4793712	4780734	4765054	4744951	4651973	4433953	53	720197	4786623	4809037	52.17	52.09	207701	207701	150194	150194	8	8	14	14	78	23	4325841	130	0	0	1	9 + 32 part	531680	88.336	1.002	4.45	1312.59	26.04	147999	4254276	57948	57948	30608	30608	28	28
SAL_FB9167AA_AS	SAL_FB9167AA_AS.result	78	52	39	37	32	24	5048486	5037671	5005880	4992840	4918021	4608220	57	707880	5041462	4809037	52.09	52.09	298606	298606	100090	116935	6	6	13	12	75	21	4210616	133	0	0	1	13 + 31 part	787457	88.349	1.001	0.4	1315.92	26.17	196301	4253090	57948	60884	21887	32053	29	27
SAL_FB9172AA_AS	SAL_FB9172AA_AS.result	95	66	51	45	38	28	4972132	4958347	4925313	4877843	4746722	4412249	75	472120	4964896	4809037	52.11	52.09	196360	204653	83915	87841	9	8	18	17	70	23	3998339	125	0	0	5	18 + 42 part	737390	87.808	1.001	4.57	1310.08	26.48	128511	4225939	56517	57085	21887	26573	31	29
SAL_FB9905AA_AS	SAL_FB9905AA_AS.result	77	53	46	44	35	28	4839899	4829838	4813641	4797772	4622603	4381339	61	639404	4835215	4809037	52.12	52.09	185154	185154	81626	81626	8	8	16	16	74	25	4080835	124	1	3	1	8 + 37 part	593574	88.023	1.002	6.93	1306.15	26.22	196366	4240628	54207	54207	26261	26575	28	28
SAL_GB1131AA_AS	SAL_GB1131AA_AS.result	100	62	52	48	36	22	4928871	4912970	4887779	4865188	4674479	4149098	72	706453	4919530	4809037	52.11	52.09	164930	164930	95114	100032	7	7	16	15	71	25	4237769	126	1	2	2	23 + 35 part	683142	87.987	1.001	3.03	1303.51	26.37	196291	4235195	52917	56312	26252	27233	30	29
SAL_GB1135AA_AS	SAL_GB1135AA_AS.result	87	59	50	45	39	24	4948788	4938488	4918109	4879923	4758268	4190075	64	593968	4941841	4809037	52.07	52.09	164641	164641	96143	97177	8	8	18	17	70	23	4002245	128	2	0	0	15 + 33 part	709100	87.908	1.001	0.81	1302.09	26.21	196293	4230511	51129	52909	25311	29517	30	29
SAL_GB1433AA_AS	SAL_GB1433AA_AS.result	96	69	57	55	43	27	4953343	4941701	4914808	4899606	4693749	4119808	76	626420	4946593	4809037	52.05	52.09	149899	149899	80043	81626	9	9	21	20	68	26	3966949	129	1	0	2	19 + 40 part	707379	88.027	1.001	3.32	1304.24	26.27	148003	4237215	48950	51129	21887	26911	31	30
SAL_GB1740AA_AS	SAL_GB1740AA_AS.result	82	47	39	36	32	23	5042345	5028610	5003668	4978232	4910357	4557971	53	708352	5033168	4809037	52.06	52.09	235008	252698	149906	158423	7	6	13	12	74	24	4419845	132	1	2	0	11 + 29 part	798765	87.934	1.001	1.19	1304.58	26.2	196287	4231961	56861	57948	24652	31718	28	26
SAL_GB1874AA_AS	SAL_GB1874AA_AS.result	83	54	40	37	33	27	4960438	4948036	4920471	4901576	4820845	4609137	63	682132	4953888	4809037	52.11	52.09	214445	214445	91024	95931	6	6	15	14	73	21	4074672	125	0	1	4	15 + 38 part	725200	87.826	1.001	4.44	1309.9	26.4	141264	4227287	57948	58646	24652	32087	28	27
SAL_GB5262AA_AS	SAL_GB5262AA_AS.result	76	48	41	38	33	23	4939330	4927631	4906574	4881087	4783022	4376518	55	626044	4932448	4809037	52.14	52.09	196109	276689	117221	121407	7	6	15	14	71	25	4185836	129	0	1	0	8 + 34 part	697648	87.947	1.001	0.41	1304.76	26.17	196295	4233687	57392	57948	24653	31224	27	26
SAL_GB5518AA_AS	SAL_GB5518AA_AS.result	77	59	49	45	37	25	4998346	4991151	4965429	4935913	4794424	4346023	64	458272	4994722	4809037	52.1	52.09	207537	209387	106621	121300	9	8	17	16	73	26	4317355	130	0	0	1	15 + 33 part	755536	88.029	1.001	0.6	1304.6	26.41	196300	4236598	57211	57948	21887	30996	28	27
SAL_GB5813AA_AS	SAL_GB5813AA_AS.result	113	82	65	62	45	29	5095540	5082847	5042747	5021641	4703040	4134173	90	483460	5088530	4809037	51.9	52.09	144127	150131	63091	68915	10	9	24	21	68	26	3839524	123	1	1	3	28 + 37 part	850519	87.954	1.002	1.57	1304.13	26.38	196301	4226748	48159	51129	16754	24652	34	31
SAL_GB5818AA_AS	SAL_GB5818AA_AS.result	86	58	46	44	34	22	4943212	4932229	4906163	4894631	4723113	4280132	65	552325	4936938	4809037	52.14	52.09	213075	213075	120450	120932	7	7	15	14	76	23	4311698	135	0	1	1	19 + 29 part	683370	88.342	1.001	2.23	1314.69	26.2	196387	4245261	57243	57948	26261	31718	29	28
SAL_HA6620AA_AS	SAL_HA6620AA_AS.scaffold	109	80	65	55	46	38	4946102	4933820	4904359	4829793	4670613	4350259	92	292600	4941950	4809037	52.07	52.09	120026	121752	71317	80910	15	14	28	26	76	31	3562251	127	0	0	5	13 + 53 part	685058	88.185	1.004	6.54	1307.94	26.69	127790	4254287	50961	51133	19663	21902	33	32
SAL_HA6661AA_AS	SAL_HA6661AA_AS.scaffold	64	42	36	32	28	23	4905616	4895550	4883597	4855204	4776508	4607640	52	471381	4902206	4809037	52.17	52.09	278667	278667	150052	150052	7	7	13	13	79	22	4410490	130	0	0	2	7 + 31 part	653520	88.184	1.002	6.73	1308.05	26.55	148080	4247810	57947	58646	26261	26911	27	26
SAL_HA6677AA_AS	SAL_HA6677AA_AS.scaffold	79	52	43	41	38	27	4867331	4852939	4832822	4820215	4775908	4323694	66	433362	4863760	4809037	52.07	52.09	153773	153773	97553	97982	9	9	19	18	71	29	4214435	131	0	0	1	11 + 34 part	634552	87.795	1.002	0	1304.09	26.29	192843	4227767	57948	57948	27465	31715	28	28
SAL_HA6682AA_AS	SAL_HA6682AA_AS.scaffold	123	94	69	61	52	31	5111366	5097769	5050521	4993246	4831876	4075513	107	307054	5106615	4809037	52.08	52.09	122736	129968	63257	80168	13	12	27	24	66	28	3745684	130	0	0	1	28 + 48 part	855022	88.194	1.002	0	1306.71	26.45	148043	4249513	46233	48833	18085	23491	34	31
SAL_HA6769AA_AS	SAL_HA6769AA_AS.scaffold	81	55	39	37	33	24	5026446	5015700	4985669	4972629	4919275	4602292	64	654438	5021894	4809037	52.11	52.09	278980	278980	108413	108948	6	6	13	12	74	20	4218385	130	0	0	2	15 + 29 part	772777	88.177	1.002	0	1305.3	26.29	148077	4247933	57211	57948	22713	30999	28	26
SAL_HA7168AA_AS	SAL_HA7168AA_AS.scaffold	153	103	81	75	53	35	5159668	5138487	5087908	5044628	4698365	4103976	122	361829	5151088	4809037	51.89	52.09	119262	126073	57381	63505	15	13	31	27	66	29	3296122	124	0	0	3	33 + 64 part	900957	88.09	1.003	6.76	1308.29	26.13	124190	4246521	47870	48805	15318	21178	34	30
SAL_HA7256AA_AS	SAL_HA7256AA_AS.scaffold	81	56	45	41	32	23	4991070	4982138	4959147	4931451	4758041	4464170	62	414278	4985794	4809037	52.14	52.09	203396	300517	133809	150125	8	7	15	14	79	24	4186856	132	0	0	2	7 + 33 part	725557	88.425	1.002	0	1313.64	26.39	196297	4257476	51719	52909	18964	24652	29	27
SAL_HA7266AA_AS	SAL_HA7266AA_AS.scaffold	472	241	131	112	69	32	5324163	5249513	5005337	4865181	4158134	2882304	291	213027	5285647	4809037	52.1	52.09	55728	57905	26621	32705	28	24	62	50	79	45	2661401	129	1	0	3	129 + 89 part	1000470	88.388	1.008	9.02	1306.09	27.1	100769	4277348	31077	35115	11654	16918	50	43
SAL_HA7332AA_AS	SAL_HA7332AA_AS.scaffold	160	137	105	88	64	42	4865811	4856305	4782403	4662239	4217254	3490956	146	248556	4861964	4809037	52.23	52.09	72729	72729	40138	41031	24	24	46	45	71	40	2927046	127	0	0	3	12 + 65 part	606226	88.062	1.005	0	1310.81	26.28	91972	4245807	39127	39127	16376	17633	41	41
SAL_HA7349AA_AS	SAL_HA7349AA_AS.scaffold	93	58	43	37	33	22	5097073	5081198	5045038	5001548	4936626	4521990	73	707878	5091408	4809037	52.07	52.09	276721	276721	108413	150131	6	6	13	11	75	20	4226753	130	0	0	1	27 + 28 part	844076	88.139	1.002	0	1307.15	26.59	196297	4246679	56337	57948	21903	31715	29	26
SAL_HA8259AA_AS	SAL_HA8259AA_AS.scaffold	66	47	35	33	30	18	4889978	4882581	4859720	4846608	4792877	4332200	54	656749	4887078	4809037	52.09	52.09	282791	282791	206305	206305	6	6	11	11	76	22	4474072	131	0	0	0	9 + 25 part	638007	88.213	1.002	0	1305.43	26.45	196297	4248375	58646	61230	30995	32053	26	25
SAL_HA8750AA_AS	SAL_HA8750AA_AS.scaffold	83	57	41	35	33	20	4984267	4974831	4937630	4890231	4861235	4369710	64	614781	4979536	4809037	52.14	52.09	252689	252689	136708	149887	7	7	14	13	76	24	4418813	131	0	0	0	13 + 29 part	734432	88.09	1.002	0	1307.21	26.37	148113	4244224	57211	57948	26261	31715	28	27
SAL_HA9118AA_AS	SAL_HA9118AA_AS.scaffold	101	48	39	37	31	25	4841591	4821714	4800758	4787718	4683642	4467908	64	371163	4832640	4809037	52.13	52.09	191687	191687	149834	149834	9	9	16	16	75	25	4357017	127	0	0	1	11 + 35 part	590357	88.051	1.002	8.05	1304.17	26.17	148020	4241009	61754	61754	26574	26574	26	26
SAL_HA9367AA_AS	SAL_HA9367AA_AS.scaffold	107	80	63	57	46	31	5087708	5075997	5036552	4998659	4811842	4261645	89	382188	5082286	4809037	52.05	52.09	173100	191645	75229	84245	11	10	24	21	72	26	3790874	126	0	0	3	19 + 41 part	817209	88.439	1.003	0	1318.3	26.66	148077	4262504	48159	48833	16754	24653	34	32
SAL_HA9397AA_AS	SAL_HA9397AA_AS.scaffold	115	94	76	68	54	34	4964646	4955513	4912739	4854661	4627122	3887771	102	311488	4961162	4809037	52.12	52.09	97105	97105	62122	72434	16	16	32	30	75	39	3749420	119	1	0	4	22 + 52 part	723190	87.928	1.002	0.62	1312.08	26.44	127791	4234064	46233	47870	18134	24652	34	33
SAL_HA9425AA_AS	SAL_HA9425AA_AS.scaffold	120	79	67	60	54	36	5092339	5074222	5043183	5000126	4917386	4239126	93	316995	5084318	4809037	52.1	52.09	105495	106282	77396	81629	16	15	30	27	69	32	3554249	125	0	0	4	18 + 44 part	841812	88.027	1.002	0	1303.38	26.2	127791	4239439	46233	47875	17191	24889	36	33
SAL_HA9435AA_AS	SAL_HA9435AA_AS.scaffold	129	101	75	64	44	27	5107665	5095712	5039668	4959300	4644970	4042055	113	601489	5104069	4809037	51.95	52.09	130850	150174	73551	77211	10	9	24	21	76	29	3847694	124	0	0	1	30 + 57 part	843063	88.269	1.004	6.31	1306.25	26.34	148096	4256746	48159	52909	17067	24653	32	29
SAL_HB1526AA_AS	SAL_HB1526AA_AS.result	75	45	37	35	32	22	4932097	4921835	4899487	4879952	4829574	4437275	48	470449	4923997	4809037	52.13	52.09	252697	252697	135269	149714	7	7	14	13	70	21	4197368	130	2	1	0	8 + 30 part	688683	87.957	1.001	0.61	1307.18	26.24	196297	4234177	68111	68281	28724	31718	26	25
SAL_HB4356AA_AS	SAL_HB4356AA_AS.result	120	90	74	67	54	33	4891108	4877209	4839220	4785052	4535875	3742645	101	380215	4884771	4809037	52.1	52.09	90336	98091	51054	57608	16	15	32	31	71	38	3465669	123	0	0	2	19 + 50 part	641177	88.01	1.003	4.24	1302.19	25.99	186993	4239634	47870	48582	18747	19883	33	32
SAL_HB4361AA_AS	SAL_HB4361AA_AS.result	102	82	70	61	47	33	4738783	4728655	4701649	4633851	4380634	3887580	92	293855	4735535	4809037	52.17	52.09	105665	102075	63717	63717	13	14	28	28	74	34	3553254	118	1	0	4	13 + 51 part	556754	86.617	1.003	6.69	1258.52	25.23	184193	4170970	51513	49511	20772	18163	29	30
SAL_HB4823AA_AS	SAL_HB4823AA_AS.result	78	59	50	47	39	24	4871970	4863721	4843549	4822111	4679690	4140740	66	618066	4868373	4809037	52.13	52.09	192534	192534	88162	88162	7	7	17	17	72	25	4042927	128	0	2	1	12 + 34 part	627688	88.043	1.002	1.34	1306.77	26.31	196289	4238715	52909	52909	26261	26664	30	30
SAL_HB4833AA_AS	SAL_HB4833AA_AS.result	81	49	41	38	32	22	4846136	4831818	4813989	4797105	4699275	4333840	58	433833	4837909	4809037	52.2	52.09	281818	281818	108407	108407	7	7	14	14	73	23	4300684	130	1	0	0	18 + 27 part	631316	87.386	1.001	2.67	1302.65	26.18	182164	4206139	57948	58646	30608	30996	28	27
SAL_HB4846AA_AS	SAL_HB4846AA_AS.result	80	51	42	40	30	22	4972536	4959556	4934887	4922936	4744746	4437745	60	694791	4965670	4809037	52.04	52.09	253675	253675	150794	163216	7	7	13	12	75	23	4327343	129	1	0	1	19 + 29 part	727964	88.034	1.001	0.38	1304.94	26.27	147999	4236889	57243	57392	26261	31715	29	28
SAL_HB4880AA_AS	SAL_HB4880AA_AS.result	87	50	43	39	37	32	4974351	4961416	4951091	4923458	4884353	4695815	57	528534	4965890	4809037	52.11	52.09	166583	172402	91019	93946	10	9	19	18	74	28	4362553	128	0	1	4	9 + 38 part	740075	87.788	1.001	0.6	1307.92	26.32	127791	4224932	56517	57213	21662	26911	31	30
SAL_HB4900AA_AS	SAL_HB4900AA_AS.result	73	49	41	40	33	19	4847053	4836712	4819684	4813489	4671528	4137245	56	704230	4841434	4809037	52.17	52.09	282799	282799	97254	97254	6	6	13	13	72	22	4144739	132	1	0	0	13 + 29 part	604417	88.007	1.001	0.39	1302.94	25.97	196301	4235397	58646	58646	30296	30296	27	27
SAL_HB4904AA_AS	SAL_HB4904AA_AS.result	79	53	42	37	31	22	4920733	4909873	4885700	4850859	4751549	4396096	60	552291	4914703	4809037	52.12	52.09	254179	254179	149899	149899	7	7	13	13	73	21	4221510	126	1	0	1	15 + 32 part	687216	87.772	1.002	0.59	1305.4	26.04	196297	4225423	57243	57948	26261	30326	27	26
SAL_HB4909AA_AS	SAL_HB4909AA_AS.result	79	57	47	43	36	23	4941817	4932458	4908204	4873626	4755203	4236264	64	403113	4937339	4809037	52.03	52.09	206313	206313	108410	121171	9	9	17	16	70	27	4335046	130	1	0	1	14 + 34 part	699020	88.031	1.001	0.38	1304.68	26.13	148040	4237144	57211	57371	26261	31715	29	28
SAL_HB4950AA_AS	SAL_HB4950AA_AS.result	88	56	40	36	31	25	5028383	5010512	4981258	4954973	4874826	4636468	79	536142	5025815	4809037	52.11	52.09	225812	225812	107293	139248	7	7	15	13	78	21	4199470	129	0	0	1	32 + 37 part	788380	87.948	1.002	2.17	1304.28	26.6	196296	4236520	51881	57185	21660	29251	30	27
SAL_HB5435AA_AS	SAL_HB5435AA_AS.result	95	69	50	47	37	25	4941103	4929794	4876185	4857258	4676954	4268936	77	432857	4935003	4809037	52.15	52.09	208563	238975	95088	97046	9	8	18	17	72	25	4119835	128	0	1	2	19 + 35 part	696915	87.968	1.002	0.39	1304.34	26.14	196297	4235536	56430	57211	23865	26261	29	28
SAL_HB5966AA_AS	SAL_HB5966AA_AS.result	69	45	37	32	27	20	4902599	4889366	4873371	4841573	4753427	4492597	62	622562	4900487	4809037	52.17	52.09	376793	376793	149900	149900	5	5	11	11	78	19	4300907	129	0	3	2	17 + 33 part	660232	87.999	1.002	2.02	1308.49	26.65	196291	4239251	57212	57947	26261	29251	27	26
SAL_HB5967AA_AS	SAL_HB5967AA_AS.result	70	45	38	33	28	23	4904708	4891455	4876898	4844591	4756098	4563663	61	522975	4901980	4809037	52.17	52.09	273519	273519	130703	138898	6	6	13	12	78	21	4244745	129	0	4	2	16 + 34 part	661271	88.013	1.002	1.8	1308.5	26.65	196286	4238513	57212	57947	26564	29251	27	26
SAL_HB5970AA_AS	SAL_HB5970AA_AS.result	71	46	37	32	28	22	4904904	4891823	4871094	4835029	4767286	4547652	62	622388	4902292	4809037	52.17	52.09	376793	376793	130703	139247	5	5	12	11	78	19	4182225	130	0	2	2	15 + 34 part	662598	87.978	1.002	10.75	1307.84	26.47	196286	4237521	57070	57212	26261	26911	27	26
SAL_HB5974AA_AS	SAL_HB5974AA_AS.result	69	48	40	34	28	24	4906863	4895534	4879889	4840889	4740382	4593542	62	622448	4904827	4809037	52.17	52.09	271390	271390	130702	130702	6	6	13	13	79	21	4330930	132	0	1	2	17 + 34 part	663390	87.995	1.002	0.59	1307.62	26.66	148074	4240079	57212	57947	26261	28641	28	27
SAL_HB6455AA_AS	SAL_HB6455AA_AS.result	71	50	40	35	28	21	4875229	4865626	4847539	4812514	4674633	4400430	58	621736	4871044	4809037	52.19	52.09	271389	271389	149893	149893	6	6	13	13	84	24	4344776	128	0	0	2	14 + 30 part	626859	88.034	1.003	2.38	1311.72	26.46	128510	4242272	58645	58645	26564	28017	27	27
SAL_HB6457AA_AS	SAL_HB6457AA_AS.result	78	53	45	37	30	22	4870692	4858339	4844435	4788135	4662418	4360089	66	461721	4866681	4809037	52.2	52.09	223714	223714	139247	139247	8	8	15	15	84	26	4230315	128	0	0	3	12 + 32 part	621853	88.026	1.003	0.18	1309.55	26.29	128939	4242986	57947	58645	24652	26261	28	27
SAL_HB6468AA_AS	SAL_HB6468AA_AS.result	71	51	38	35	31	24	4978837	4968416	4938798	4916952	4842168	4584220	59	709201	4974572	4809037	52.11	52.09	225811	257956	103224	129375	6	5	13	12	73	19	4177863	126	1	0	5	18 + 34 part	747071	87.808	1.001	4.54	1308.63	26.03	141267	4226682	57948	58647	26261	32082	28	27
SAL_HB6477AA_AS	SAL_HB6477AA_AS.result	72	42	34	31	29	22	4931025	4917699	4900301	4880000	4837134	4580984	52	815188	4924511	4809037	52.15	52.09	282800	282800	149898	164334	5	5	12	11	78	22	4407848	132	1	0	0	8 + 27 part	683571	88.004	1.002	0.39	1303.48	25.97	196300	4238971	57343	57948	26261	28956	27	26
SAL_HB7394AA_AS	SAL_HB7394AA_AS.result	83	53	43	40	35	25	4833984	4821721	4796910	4777486	4705737	4316940	62	421442	4828096	4809037	52.11	52.09	246988	246988	96365	96365	8	8	16	16	73	26	4202128	129	1	1	2	14 + 33 part	592479	87.972	1.001	0.41	1304.59	26.31	196360	4234338	57211	57243	30996	31718	28	27
SAL_HB7398AA_AS	SAL_HB7398AA_AS.result	81	51	38	33	28	22	4786744	4774796	4751228	4716196	4618151	4364323	61	621736	4781314	4809037	52.18	52.09	225812	225812	149900	149900	7	7	13	13	84	24	4218815	127	0	0	1	16 + 31 part	542172	87.942	1.002	0.21	1306.77	26.2	128755	4238279	57947	57947	29251	28012	27	27
SAL_HB8280AA_AS	SAL_HB8280AA_AS.result	92	59	47	40	36	24	4968770	4951210	4922310	4878306	4790642	4377279	75	794022	4962336	4809037	52.11	52.09	223269	266090	86196	87774	7	6	16	15	77	25	4219173	130	1	1	0	19 + 34 part	721332	87.993	1.002	2.86	1303.19	26.33	148197	4238018	51897	56430	19461	26252	29	27
SAL_HB8301AA_AS	SAL_HB8301AA_AS.result	80	52	41	34	29	23	4967598	4952989	4928591	4884301	4774456	4544337	64	819571	4961844	4809037	52.12	52.09	277496	282800	108411	150043	7	6	13	12	76	22	4361689	133	1	0	0	17 + 31 part	720621	88.022	1.002	3.04	1303.57	26.34	196308	4239587	57185	57948	19461	26261	27	25
SAL_HB8305AA_AS	SAL_HB8305AA_AS.result	92	62	49	43	37	26	4967262	4952140	4924309	4886046	4749813	4333469	75	819853	4960917	4809037	52.12	52.09	251977	251977	82297	87774	7	7	18	16	76	27	4189972	130	1	1	0	18 + 35 part	719299	88.002	1.002	8.3	1301.9	26.04	196296	4238448	56337	57211	19919	24652	28	27
SAL_HB8306AA_AS	SAL_HB8306AA_AS.result	103	78	62	58	45	32	4908395	4897494	4855553	4825097	4606070	4111456	86	276198	4902936	4809037	52.17	52.09	138139	138139	77294	80297	13	13	25	24	66	31	3749844	122	1	1	2	17 + 47 part	675043	87.78	1.002	0.59	1306.1	25.96	147999	4225657	51129	52909	19560	21887	30	29
SAL_HB8314AA_AS	SAL_HB8314AA_AS.result	89	53	42	36	31	23	4969484	4951012	4927430	4889942	4778747	4474643	69	825424	4962245	4809037	52.12	52.09	213999	282800	90480	100653	6	5	13	12	77	24	4346617	130	1	1	0	17 + 31 part	723631	87.964	1.002	0.4	1301.4	25.81	148000	4236462	57343	57948	20072	27968	27	26
SAL_HB8315AA_AS	SAL_HB8315AA_AS.result	84	56	47	41	35	28	4967969	4953705	4932667	4890298	4754731	4490313	67	552032	4961715	4809037	52.11	52.09	165997	176849	94915	96837	8	7	17	16	76	25	4166658	130	0	0	0	16 + 35 part	720001	88.028	1.002	0.18	1304.56	26.36	196300	4240172	51657	57211	19108	23759	29	27
SAL_HB8318AA_AS	SAL_HB8318AA_AS.result	116	88	74	65	46	30	4845395	4832009	4800430	4738794	4392053	3821192	100	300002	4840144	4809037	52.22	52.09	132331	132331	58656	58656	14	14	27	27	76	33	3690591	125	0	0	2	20 + 49 part	597988	87.937	1.003	0.19	1307.6	26.11	128510	4238643	48833	48833	18921	19026	31	31
SAL_HB8321AA_AS	SAL_HB8321AA_AS.result	97	70	57	51	39	24	4964093	4951069	4919511	4877808	4637256	4099696	80	554171	4958175	4809037	52.14	52.09	200021	200021	77221	87774	8	8	18	17	72	25	3934883	132	1	2	0	17 + 40 part	716073	87.977	1.003	4.03	1304.03	26.14	196384	4238330	49626	51008	18874	21887	29	28
SAL_HB9485AA_AS	SAL_HB9485AA_AS.result	134	102	83	72	51	35	4816339	4799195	4752341	4675896	4265004	3704279	118	401206	4810674	4809037	52.16	52.09	90424	90424	52537	52537	16	16	34	34	68	37	3410529	120	0	2	3	17 + 59 part	554455	88.285	1.002	4.55	1310.98	25.81	172597	4252251	47534	47534	18874	18874	34	34
SAL_HB9662AA_AS	SAL_HB9662AA_AS.result	88	63	51	47	34	27	4817634	4806383	4780556	4750661	4503123	4211570	73	613431	4813131	4809037	52.15	52.09	163722	163722	84557	84557	9	9	19	19	74	27	3977617	129	0	0	1	12 + 41 part	554402	88.369	1.002	4.32	1312.92	26.21	172673	4256772	57043	57043	24652	24652	29	29
SAL_HB9673AA_AS	SAL_HB9673AA_AS.result	84	61	52	49	40	26	4816107	4805515	4786799	4765589	4596763	4047089	71	613514	4812297	4809037	52.16	52.09	162633	162633	74335	74335	9	9	19	19	71	27	3785097	126	0	1	3	9 + 42 part	554126	88.354	1.002	4.55	1310.93	26.19	196301	4255376	53048	53048	26258	26258	29	29
SAL_HB9838AA_AS	SAL_HB9838AA_AS.result	111	88	67	61	47	31	4891675	4879665	4827725	4777178	4524960	3966161	102	407686	4888781	4809037	52.23	52.09	120164	120164	66027	71923	12	12	26	25	73	31	3666648	123	0	1	2	30 + 49 part	654489	87.841	1.002	7.96	1308.47	26.8	172753	4231707	46096	46228	18747	19824	32	31
SAL_HB9848AA_AS	SAL_HB9848AA_AS.result	84	62	51	45	39	27	4875361	4865255	4846286	4805935	4683246	4230128	71	521603	4871262	4809037	52.19	52.09	170431	177332	95886	95886	10	9	19	19	80	29	4098648	128	0	2	2	15 + 38 part	626955	88.011	1.003	2.44	1308.71	26.39	129166	4242075	52918	57212	24533	26261	29	28
SAL_HB9976AA_AS	SAL_HB9976AA_AS.result	96	63	51	41	34	23	4869620	4855222	4831767	4764787	4642341	4241052	76	461719	4863565	4809037	52.2	52.09	220990	220990	139247	149941	9	9	16	15	81	26	4172124	127	0	2	2	16 + 39 part	621057	87.991	1.003	0.62	1307.74	26.35	128939	4240739	57212	57212	26261	26440	28	28
SAL_IA1782AA_AS	SAL_IA1782AA_AS.scaffold	86	54	32	25	23	17	5006502	4991383	4942391	4897071	4860023	4637751	69	843853	5001209	4809037	52.16	52.09	376774	393998	223629	238824	5	4	9	8	79	17	4578496	131	0	0	1	25 + 24 part	760015	88.061	1.001	0	1305.89	26.52	196296	4240654	57948	58646	26526	32082	26	25
SAL_IA1850AA_AS	SAL_IA1850AA_AS.scaffold	139	60	39	33	29	23	5192217	5162476	5126142	5082221	5024015	4792129	83	707880	5179689	4809037	51.87	52.09	278980	278980	149899	161388	6	6	13	11	76	22	4486770	131	0	0	1	38 + 27 part	929470	88.214	1.002	0	1306.03	26.28	148066	4249843	56337	57948	18759	32053	29	26
SAL_IA1884AA_AS	SAL_IA1884AA_AS.scaffold	101	62	51	46	40	25	4984679	4966485	4937957	4907278	4811833	4261372	79	625207	4978072	4809037	52.08	52.09	150710	161042	89683	93913	8	7	19	17	70	24	3989876	126	0	0	3	21 + 32 part	735374	88.077	1.002	0	1303.74	26.44	196297	4240750	56430	57948	24652	26911	28	26
SAL_IA2389AA_AS	SAL_IA2389AA_AS.scaffold	89	42	32	30	26	18	4876268	4861536	4839594	4827475	4762857	4452963	52	486133	4868153	4809037	52.11	52.09	282783	291915	195694	195694	7	6	12	12	77	21	4536006	133	0	0	1	10 + 25 part	628220	88.074	1.001	0.02	1304.05	26.14	196301	4232935	58646	61230	30991	31715	26	25
SAL_IA2566AA_AS	SAL_IA2566AA_AS.scaffold	85	54	45	42	37	32	4897917	4886858	4870174	4847414	4755614	4558584	63	453549	4892679	4809037	52.11	52.09	183939	183939	81554	82082	9	9	19	18	74	25	3922206	124	0	0	2	9 + 39 part	648219	88.076	1.002	6.42	1305.6	26.16	147999	4243206	56867	57212	24653	28940	30	29
SAL_IA2609AA_AS	SAL_IA2609AA_AS.scaffold	99	54	36	31	27	23	4971701	4950052	4905685	4872140	4801082	4637774	78	908217	4965948	4809037	52.15	52.09	278885	278885	108405	135220	5	5	12	11	76	21	4362385	127	0	0	2	21 + 35 part	714549	88.216	1.002	0	1305.58	26.49	129123	4250490	57182	57211	26261	32082	29	28
SAL_IA2648AA_AS	SAL_IA2648AA_AS.scaffold	116	64	43	40	36	25	5011125	4993187	4950063	4925528	4863555	4468384	75	707880	5000784	4809037	52.12	52.09	214239	214239	108115	108413	7	7	16	15	74	25	4264568	132	0	0	1	14 + 34 part	749366	88.2	1.002	0	1304.82	26.45	128755	4250079	56430	56870	21903	30244	30	29
SAL_IA2705AA_AS	SAL_IA2705AA_AS.scaffold	98	52	40	37	31	22	5108316	5088760	5057712	5037828	4950123	4606093	69	619918	5100347	4809037	52.01	52.09	282891	282891	149899	187717	7	7	13	12	77	23	4525133	130	0	0	1	21 + 28 part	856957	88.101	1.002	0	1305.49	26.22	148071	4242574	56430	58646	18921	31715	29	26
SAL_IA2735AA_AS	SAL_IA2735AA_AS.scaffold	69	47	33	31	28	24	4946848	4939181	4908972	4896006	4858037	4696348	52	752986	4942487	4809037	52.16	52.09	279388	279388	108413	109009	5	5	13	12	78	23	4528648	131	0	0	0	8 + 25 part	690225	88.226	1.002	0	1308.92	26.59	148020	4250854	57948	58647	24783	28765	27	26
SAL_IA2756AA_AS	SAL_IA2756AA_AS.scaffold	77	49	39	36	29	21	5016322	5004745	4981524	4957917	4848668	4530591	58	707880	5010940	4809037	52.09	52.09	279432	279432	150129	174830	6	6	12	11	78	23	4547770	132	0	0	1	14 + 28 part	765302	88.123	1.002	0	1307.88	26.57	148066	4243551	57392	58646	21903	30244	28	26
SAL_IA2764AA_AS	SAL_IA2764AA_AS.scaffold	75	54	39	37	32	23	5029994	5022203	4990799	4977759	4898448	4558221	59	625989	5025548	4809037	52.1	52.09	281224	281224	149908	165154	7	7	13	12	73	21	4326794	131	0	0	1	12 + 31 part	778976	88.165	1.002	0	1306.69	26.39	148191	4246229	57211	57948	26261	32082	28	26
SAL_IA2775AA_AS	SAL_IA2775AA_AS.scaffold	82	58	42	37	34	24	5075662	5066034	5029765	4997524	4953489	4599312	66	707880	5071549	4809037	52.02	52.09	219489	229663	150794	174790	8	7	14	13	76	21	4283228	133	0	0	1	15 + 30 part	820402	88.189	1.002	0	1306.84	26.86	148071	4250261	57211	57392	22032	30999	29	27
SAL_IA3250AA_AS	SAL_IA3250AA_AS.scaffold	113	58	43	36	33	25	5040901	5017993	4989014	4943530	4882923	4626440	76	711634	5030227	4809037	52.1	52.09	216282	225812	113551	114837	7	6	14	13	77	21	4271111	127	0	0	4	24 + 35 part	799056	87.824	1.002	24.99	1308.7	26.26	128939	4228851	56517	57948	21660	26911	31	29
SAL_IA3251AA_AS	SAL_IA3251AA_AS.scaffold	124	53	39	36	33	23	5062989	5040717	5005400	4983695	4942410	4609845	62	602832	5046693	4809037	52.08	52.09	268672	268672	108413	150131	7	7	14	12	73	19	4116801	128	0	0	1	17 + 30 part	809454	87.986	1.001	0.36	1305.56	26.23	196297	4236727	57211	58646	22713	31715	27	25
SAL_IA3278AA_AS	SAL_IA3278AA_AS.scaffold	72	51	36	33	31	24	5056152	5047832	5016050	4995946	4968142	4687440	58	545699	5052516	4809037	52	52.09	278990	283232	149899	164779	8	7	13	12	74	21	4344031	132	0	0	0	11 + 28 part	804013	88.179	1.002	0	1305.46	26.36	148081	4247666	57392	58646	21903	32082	28	26
SAL_IA3597AA_AS	SAL_IA3597AA_AS.scaffold	51	38	35	33	30	27	4953597	4947528	4940397	4929120	4869484	4750835	44	621824	4951528	4809037	52.15	52.09	214036	225811	108412	130706	7	6	14	13	80	24	4484993	135	0	0	1	6 + 29 part	711761	87.999	1.002	0.53	1308.34	26.75	148091	4238610	57212	57356	24652	28727	28	27
SAL_IA3602AA_AS	SAL_IA3602AA_AS.scaffold	96	66	47	42	37	23	5147958	5137604	5101409	5070162	4986337	4459436	72	707880	5141507	4809037	52	52.09	222340	282892	100402	109009	7	6	15	13	76	22	4246052	127	0	0	2	19 + 30 part	888746	88.16	1.003	0	1308.62	26.63	148066	4250104	52909	57948	17856	26911	29	26
SAL_IA3661AA_AS	SAL_IA3661AA_AS.scaffold	128	96	74	65	45	32	5105723	5092459	5043839	4978446	4649447	4171287	108	415906	5100625	4809037	51.96	52.09	130850	150194	69113	74789	13	12	27	24	70	32	3885362	127	0	0	1	26 + 59 part	846484	88.173	1.003	6.27	1306.3	26.34	183122	4251425	48805	52909	17856	26261	32	29
SAL_IA3662AA_AS	SAL_IA3662AA_AS.scaffold	159	119	90	76	55	30	5322102	5305127	5234949	5127852	4771023	3856480	132	506880	5314481	4809037	51.69	52.09	91409	99004	46296	63126	14	11	33	26	87	36	3678475	126	0	0	2	35 + 69 part	1049824	88.284	1.004	6.34	1311.69	25.86	124193	4258802	41897	45742	13130	23807	42	36
SAL_IA3663AA_AS	SAL_IA3663AA_AS.scaffold	167	132	99	80	53	31	5124744	5111819	5035020	4894476	4442024	3633840	143	409227	5119633	4809037	51.96	52.09	81840	100962	44362	52853	16	14	36	31	93	43	3573339	123	0	0	3	36 + 71 part	849980	88.205	1.007	8.18	1310.52	26.38	159386	4264358	44491	47510	15392	19488	36	33
SAL_IA3664AA_AS	SAL_IA3664AA_AS.scaffold	156	117	95	86	63	38	5087383	5071184	5011128	4944325	4542210	3608451	131	192293	5081057	4809037	52.13	52.09	82417	84636	43855	52079	22	20	43	38	68	41	3121581	121	0	0	2	24 + 55 part	832033	88.069	1.003	0	1308.43	26.21	124373	4244730	39221	40016	15392	17932	43	39
SAL_IA3671AA_AS	SAL_IA3671AA_AS.scaffold	80	54	41	37	31	22	5139654	5128858	5101359	5071254	4965424	4631037	63	707880	5134823	4809037	52.05	52.09	252702	252702	149939	174752	6	6	13	12	75	21	4400563	132	0	0	1	16 + 28 part	884620	88.228	1.002	0	1307.08	26.47	148066	4249470	57948	66224	18921	31718	28	26
SAL_IA3693AA_AS	SAL_IA3693AA_AS.scaffold	76	51	37	36	30	21	5001097	4992443	4964709	4957652	4856258	4531674	58	656868	4997079	4809037	52.07	52.09	252697	276661	136419	140906	7	6	13	12	75	21	4313445	131	0	0	1	13 + 27 part	751720	88.118	1.002	0	1306.93	26.6	196297	4238563	57948	58646	26261	31718	27	26
SAL_IA3833AA_AS	SAL_IA3833AA_AS.scaffold	74	54	39	36	33	22	5060097	5050706	5023416	5005092	4962279	4559537	63	556569	5056750	4809037	52.03	52.09	276694	276694	117221	151573	7	7	14	12	74	20	4224845	132	0	0	0	10 + 29 part	805045	88.163	1.003	0	1307.72	26.65	196297	4251154	57211	58646	24652	30999	28	26
SAL_IA3842AA_AS	SAL_IA3842AA_AS.scaffold	113	81	66	57	48	37	4948132	4934580	4905415	4840479	4681951	4245299	93	293028	4942830	4809037	52.07	52.09	120026	121980	70155	71427	15	14	28	27	72	31	3530372	123	0	0	4	11 + 55 part	687328	88.205	1.003	7.57	1307.3	26.52	127790	4251627	48833	49030	19663	24001	34	33
SAL_IA3851AA_AS	SAL_IA3851AA_AS.scaffold	79	47	32	28	25	18	4876640	4864388	4833534	4806626	4755635	4492874	58	707865	4871668	4809037	52.12	52.09	282734	282734	208550	211882	5	5	11	10	76	20	4424722	127	0	0	1	9 + 26 part	631840	87.98	1.002	0	1304.73	26.28	147582	4238899	58646	58646	26332	30991	26	26
SAL_IA3854AA_AS	SAL_IA3854AA_AS.scaffold	96	53	35	30	26	23	4974018	4953785	4910979	4877434	4803832	4677503	75	908217	4968598	4809037	52.15	52.09	282867	282867	135220	150063	5	5	11	10	76	21	4399687	127	0	0	2	19 + 35 part	717075	88.228	1.002	0	1305.52	26.44	129123	4250625	57211	57438	26261	32082	29	28
SAL_IA3904AA_AS	SAL_IA3904AA_AS.scaffold	83	59	44	36	31	22	5039505	5030002	5002791	4942870	4862383	4510668	68	536503	5035669	4809037	52.12	52.09	308300	308300	109015	160990	7	7	13	11	77	22	4418161	132	0	0	1	22 + 27 part	784281	88.203	1.002	0	1307.7	26.48	196296	4250024	57392	68111	24652	30367	27	25
SAL_IA3922AA_AS	SAL_IA3922AA_AS.scaffold	95	68	48	43	37	28	4989859	4980604	4937449	4899906	4808187	4476931	74	417833	4984535	4809037	52.12	52.09	192478	192478	90331	95145	9	9	18	17	71	25	4117535	129	0	0	3	16 + 34 part	733644	88.177	1.002	0	1306.62	26.46	148084	4249351	57211	57392	21903	26261	29	27
SAL_IA3923AA_AS	SAL_IA3923AA_AS.scaffold	87	52	40	38	31	25	5053553	5040790	5013807	5001381	4879627	4608102	61	603607	5046919	4809037	52.06	52.09	192596	192596	121325	131362	8	8	16	15	73	26	4418570	126	0	0	3	14 + 30 part	784235	88.428	1.002	1.09	1316.89	26.64	148096	4261757	57211	57948	19108	30999	29	27
SAL_IA3931AA_AS	SAL_IA3931AA_AS.scaffold	92	52	43	38	33	23	5081223	5064946	5047747	5011822	4919822	4539529	64	632335	5073200	4809037	52.08	52.09	282891	282891	108413	131333	6	6	14	12	76	23	4436016	130	0	0	1	18 + 28 part	831258	88.064	1.002	0	1305.42	26.07	196297	4241655	57211	58646	21903	31715	29	27
SAL_IA3935AA_AS	SAL_IA3935AA_AS.scaffold	105	51	38	35	28	21	5086396	5062919	5034981	5013327	4889535	4627848	73	393893	5077672	4809037	52.08	52.09	278986	282892	157148	208194	8	7	14	12	77	23	4609678	133	0	0	1	27 + 26 part	835194	88.058	1.002	0	1305.14	26.47	148039	4242012	57211	58646	21903	31715	28	26
SAL_IA3944AA_AS	SAL_IA3944AA_AS.scaffold	72	49	35	34	31	22	5037244	5029091	5002894	4996624	4945502	4602428	55	707879	5033037	4809037	52.15	52.09	265913	265913	164221	174808	6	6	12	11	83	22	4485668	143	0	0	0	8 + 27 part	746609	88.465	1.008	0	1330.64	26.47	148196	4285936	56430	57371	24653	31715	29	27
SAL_IA3984AA_AS	SAL_IA3984AA_AS.scaffold	56	34	31	28	26	21	4781625	4772493	4763226	4742228	4713758	4532520	41	721557	4777171	4809037	52.16	52.09	300000	300000	162635	162635	6	6	11	11	80	20	4388560	130	1	0	0	2 + 23 part	530875	88.187	1.001	0.65	1305.46	26.29	196301	4245104	58646	58646	30593	26911	26	26
SAL_IA4209AA_AS	SAL_IA4209AA_AS.scaffold	63	35	29	27	25	16	4796619	4785167	4766247	4753146	4723851	4372653	46	656922	4792130	4809037	52.19	52.09	292101	292101	208182	208182	6	6	10	10	77	21	4571064	129	1	0	0	4 + 23 part	553113	88.039	1.001	1.57	1304.1	26.26	196297	4237800	61230	61230	32053	31718	25	25
SAL_IA4210AA_AS	SAL_IA4210AA_AS.scaffold	84	49	40	37	31	20	4914691	4900842	4875901	4854385	4760132	4354969	60	656806	4907801	4809037	52.1	52.09	238826	238826	150117	150117	7	7	13	13	76	23	4378700	129	0	0	1	12 + 28 part	668315	88.036	1.001	0	1305.81	26.53	148044	4238743	57948	58646	28557	30993	27	26
SAL_IA4211AA_AS	SAL_IA4211AA_AS.scaffold	74	45	38	35	31	19	4938071	4925047	4906385	4886345	4827916	4385080	58	656940	4933434	4809037	52.02	52.09	278904	282779	153023	153023	7	6	12	12	77	23	4520562	129	0	0	1	11 + 27 part	693308	88.059	1.001	0	1304.89	26.24	147999	4238962	57948	58646	26911	31718	27	26
SAL_IA4259AA_AS	SAL_IA4259AA_AS.scaffold	78	48	40	34	30	21	4968907	4955293	4937467	4895088	4840323	4510341	59	706595	4963089	4809037	52.11	52.09	279030	279030	150129	229663	7	7	12	11	76	22	4446337	136	1	0	1	12 + 28 part	705784	88.388	1.002	1.77	1315.66	26.33	148177	4255899	57948	60956	26538	30999	28	26
SAL_IA4260AA_AS	SAL_IA4260AA_AS.scaffold	98	53	41	37	33	22	5076391	5061054	5031715	5006428	4950331	4541829	61	625979	5066658	4809037	52.02	52.09	254908	281206	149899	164132	7	6	13	12	73	21	4356958	130	0	0	2	15 + 30 part	825701	88.079	1.001	0	1305.65	26.54	196295	4240302	57211	58646	18921	30608	28	26
SAL_IA4261AA_AS	SAL_IA4261AA_AS.scaffold	73	50	38	35	32	23	4871859	4862774	4837408	4819668	4775360	4416178	57	421336	4867215	4809037	52.04	52.09	276882	276882	121351	121351	8	8	14	14	75	23	4219137	130	0	0	1	10 + 29 part	619405	88.193	1.002	0	1307.04	26.83	196297	4247214	57392	57392	32053	32082	26	26
SAL_IA4262AA_AS	SAL_IA4262AA_AS.scaffold	93	51	35	31	26	18	5017902	5001842	4977185	4951917	4871146	4553397	64	709156	5010315	4809037	52.07	52.09	376818	376818	187730	208188	5	5	10	9	79	20	4496398	134	0	0	1	19 + 26 part	747399	88.487	1.002	0	1315.62	26.55	196297	4262579	57948	68036	26261	32053	27	25
SAL_IA4266AA_AS	SAL_IA4266AA_AS.scaffold	78	46	35	31	28	23	4876918	4861771	4837080	4806399	4741313	4551530	59	471532	4870705	4809037	52.2	52.09	271389	271389	150092	150092	7	7	13	13	79	22	4351450	128	0	0	2	12 + 33 part	627954	88.044	1.002	0	1311.1	26.83	148096	4242536	57947	57947	26568	29268	27	27
SAL_IA4267AA_AS	SAL_IA4267AA_AS.scaffold	131	48	39	35	31	21	4999631	4979254	4956302	4931217	4878374	4506633	53	707880	4982621	4809037	52.12	52.09	325173	325173	108413	142296	6	6	12	11	74	21	4357008	128	0	0	2	9 + 30 part	742375	88.055	1.001	0	1305.48	26.28	196297	4239473	57948	65657	26261	30999	27	25
SAL_IA4268AA_AS	SAL_IA4268AA_AS.scaffold	245	47	37	35	32	20	4982697	4931927	4909808	4898563	4852317	4412312	69	632576	4946910	4809037	52.09	52.09	292119	292119	149186	149186	6	6	12	12	76	21	4358667	129	0	0	0	21 + 26 part	704788	88.1	1.001	0	1305.45	26.44	196297	4241199	57948	58646	24653	30608	27	26
SAL_IA4269AA_AS	SAL_IA4269AA_AS.scaffold	86	50	42	37	33	21	4863084	4848527	4833125	4796587	4718458	4252282	59	707880	4855321	4809037	52.15	52.09	239671	239671	108413	131223	7	7	14	13	74	24	4243506	128	0	0	1	8 + 31 part	615722	88.027	1.002	0	1303.92	26.32	148092	4238284	57391	57391	30220	30575	28	28
SAL_IA4285AA_AS	SAL_IA4285AA_AS.scaffold	152	105	52	49	36	26	5086571	5058648	4971221	4949167	4727621	4347197	135	707880	5081758	4809037	52.19	52.09	164934	169809	90835	97418	9	8	19	17	83	28	4176146	140	0	0	1	72 + 37 part	799373	88.416	1.007	0	1326.99	26.22	127791	4280321	49014	51133	18874	26911	33	30
SAL_IA4305AA_AS	SAL_IA4305AA_AS.scaffold	95	73	56	49	42	28	4948850	4938760	4906533	4856869	4739822	4242635	82	502499	4944827	4809037	52.12	52.09	191398	191398	81554	89055	9	9	20	19	70	29	4095555	130	0	0	3	13 + 37 part	697297	88.108	1.002	0	1310.24	26.76	196301	4245372	49531	49536	21903	26261	30	29
SAL_IA4308AA_AS	SAL_IA4308AA_AS.scaffold	82	57	41	37	30	23	4973859	4963203	4934185	4908322	4804503	4530340	66	640400	4969270	4809037	52.11	52.09	298978	298978	113263	147830	6	6	13	12	78	23	4380271	133	0	0	2	10 + 30 part	707445	88.423	1.002	0	1313.41	26.27	196300	4261281	52909	56419	24652	29718	29	27
SAL_IA4309AA_AS	SAL_IA4309AA_AS.scaffold	96	50	38	31	28	20	5122170	5106677	5086578	5040068	4997528	4713141	58	707880	5112192	4809037	52.05	52.09	321803	321803	189979	196245	6	6	12	11	78	19	4440755	136	0	0	2	14 + 26 part	830037	88.435	1.007	0	1329.84	26.41	195787	4282070	57371	61398	18880	32053	28	25
SAL_IA4310AA_AS	SAL_IA4310AA_AS.scaffold	79	50	39	34	30	20	5032043	5020822	5002909	4971567	4914869	4559926	57	606117	5025663	4809037	52.11	52.09	298973	376818	149899	209701	6	5	11	10	75	19	4372333	133	0	0	3	13 + 26 part	765935	88.409	1.002	0	1315.07	26.32	195791	4259260	57948	68111	21903	30999	27	25
SAL_IA4322AA_AS	SAL_IA4322AA_AS.scaffold	136	52	40	34	28	20	5092457	5071036	5048875	5009808	4906616	4626049	58	708166	5075223	4809037	52.11	52.09	282892	282892	149899	208061	6	6	12	11	76	19	4384828	127	0	0	2	18 + 27 part	835709	88.053	1.001	0	1305.04	26.28	196297	4239242	57948	68111	18921	30999	27	25
SAL_IA4323AA_AS	SAL_IA4323AA_AS.scaffold	83	51	39	35	33	20	4968389	4957277	4929781	4898976	4869956	4356230	58	707880	4962039	4809037	52.13	52.09	278985	282293	108413	149899	7	6	13	12	75	24	4405357	131	0	0	0	8 + 30 part	719538	88.069	1.002	0	1305.63	26.44	148073	4241568	57392	57948	26538	31715	28	27
SAL_IA4324AA_AS	SAL_IA4324AA_AS.scaffold	81	51	39	32	29	19	4975717	4964838	4943232	4891605	4842460	4461690	59	633531	4970511	4809037	52.08	52.09	279895	282473	187745	208605	7	6	12	11	76	19	4367997	132	0	0	1	14 + 27 part	723921	88.141	1.002	0	1305.96	26.42	148077	4245462	57948	58646	24653	31715	27	26
SAL_IA4325AA_AS	SAL_IA4325AA_AS.scaffold	82	57	41	36	29	22	4971020	4961508	4929331	4894345	4768602	4507362	64	429444	4966190	4809037	52.11	52.09	238838	278698	209701	209701	8	7	13	13	80	22	4360458	133	0	0	1	12 + 32 part	704123	88.469	1.002	0	1315.07	26.32	148092	4261408	57948	58646	21903	29429	28	27
SAL_IA4326AA_AS	SAL_IA4326AA_AS.scaffold	113	64	47	43	35	25	4970762	4956119	4912466	4882553	4741898	4363302	71	632442	4961272	4809037	52.13	52.09	196891	213679	90835	108131	8	7	16	15	71	21	3932148	129	0	0	1	15 + 34 part	713322	88.196	1.002	0	1308.03	26.69	196301	4246708	52909	52940	23020	28278	29	28
SAL_IA4327AA_AS	SAL_IA4327AA_AS.scaffold	69	49	35	31	27	18	5030080	5022363	4999959	4974806	4916645	4584240	55	707879	5026242	4809037	52.14	52.09	367723	367723	209007	229663	5	5	10	9	83	18	4486756	141	0	0	1	11 + 24 part	738738	88.515	1.007	0	1330.91	26.59	195787	4285973	57371	58646	26261	32053	27	25
SAL_IA4328AA_AS	SAL_IA4328AA_AS.scaffold	137	45	34	31	28	22	4918619	4892482	4867120	4847171	4797604	4572932	58	705237	4901726	4809037	52.13	52.09	219609	229662	152590	174760	7	6	13	12	77	22	4433964	130	0	0	0	12 + 26 part	661105	88.087	1.001	0	1304.12	26.46	148092	4240192	57211	57946	26911	30999	28	27
SAL_IA4329AA_AS	SAL_IA4329AA_AS.scaffold	89	53	40	39	35	25	5067808	5053350	5028574	5022379	4963902	4572241	66	403112	5061432	4809037	52.08	52.09	252701	252701	100367	112558	8	8	16	14	76	25	4402650	131	0	0	1	19 + 30 part	814047	88.124	1.002	0	1306.7	26.45	148081	4246320	56875	57356	21903	31718	30	28
SAL_IA4332AA_AS	SAL_IA4332AA_AS.scaffold	116	89	67	58	44	27	4934841	4923734	4867202	4801771	4572520	3956385	98	581838	4930096	4809037	52.18	52.09	141564	141564	63092	72008	10	10	23	22	69	27	3669340	132	0	0	2	19 + 43 part	661414	88.505	1.003	0	1314.52	26.31	148077	4264585	48833	50023	19816	22713	31	30
SAL_IA4348AA_AS	SAL_IA4348AA_AS.scaffold	85	52	39	35	28	19	5010859	4997698	4972056	4943210	4827105	4473488	61	707880	5004113	4809037	52.04	52.09	298794	310980	151026	161024	6	5	11	10	75	20	4312396	131	0	0	2	11 + 27 part	742660	88.463	1.002	0	1314.61	26.54	196297	4260209	57948	58646	21903	30999	27	26
SAL_IA4353AA_AS	SAL_IA4353AA_AS.scaffold	84	55	47	40	37	25	4966466	4955873	4937066	4886844	4832878	4358335	62	430517	4960696	4809037	52.14	52.09	204039	204039	96144	107523	9	9	17	16	73	24	4083439	130	0	0	0	10 + 33 part	719408	88.022	1.002	0	1305.29	26.32	148043	4238576	57211	57392	24652	31224	28	27
SAL_IA4365AA_AS	SAL_IA4365AA_AS.scaffold	69	41	35	31	26	21	4875256	4863439	4850240	4821847	4720909	4523473	52	542002	4870945	4809037	52.24	52.09	271389	271389	149898	149898	6	6	12	12	79	21	4367865	131	0	0	2	10 + 31 part	628185	88.079	1.002	6.63	1309.97	26.44	196296	4242143	58645	58645	26911	28613	26	26
SAL_IA4374AA_AS	SAL_IA4374AA_AS.scaffold	85	50	43	38	35	22	4964678	4950527	4934700	4895120	4854945	4344593	60	494816	4957954	4809037	52.13	52.09	238838	238838	108413	122129	7	7	14	13	74	24	4233509	131	0	0	0	10 + 31 part	716157	88.037	1.002	0	1305.65	26.41	196297	4240722	57392	57948	26410	31715	27	26
SAL_IA4383AA_AS	SAL_IA4383AA_AS.scaffold	107	79	60	55	42	24	4977029	4965717	4932170	4897804	4674724	4004387	88	393935	4971797	4809037	52.12	52.09	214713	214713	65988	72872	9	9	20	18	76	26	3876685	135	0	0	2	15 + 42 part	706112	88.451	1.003	0	1314.06	26.24	196297	4263846	51129	56423	18884	22491	31	29
SAL_IA4385AA_AS	SAL_IA4385AA_AS.scaffold	92	63	50	46	44	27	4953877	4942906	4918777	4890847	4863043	4279312	69	707880	4947044	4809037	52.13	52.09	181590	181590	81012	83970	8	8	19	17	72	24	3880480	129	0	0	2	7 + 37 part	702319	88.099	1.002	0	1304.83	26.27	196297	4243985	52874	52917	21903	26538	30	29
SAL_IA4386AA_AS	SAL_IA4386AA_AS.scaffold	89	53	42	38	32	23	4980686	4965356	4937132	4910278	4815824	4492515	64	558319	4973058	4809037	52.11	52.09	282891	282891	97077	149819	7	7	14	12	76	22	4284881	130	0	0	1	13 + 29 part	731904	88.075	1.001	0	1304.07	26.21	196301	4240311	57211	57948	26261	30608	28	27
SAL_IA4400AA_AS	SAL_IA4400AA_AS.scaffold	155	46	38	32	30	25	4969649	4940852	4929207	4892095	4852842	4684329	60	601904	4950917	4809037	52.11	52.09	223067	223067	114808	141747	7	7	14	13	84	26	4608585	130	0	0	3	12 + 30 part	717388	87.859	1.002	19.11	1309.84	26.25	128939	4231661	57213	58646	26252	30593	29	27
SAL_IA4675AA_AS	SAL_IA4675AA_AS.scaffold	68	48	38	33	28	21	4901330	4892463	4870575	4838141	4748326	4491110	56	536334	4897586	4809037	52.18	52.09	273711	273711	150106	150106	6	6	12	12	78	20	4299635	129	0	0	2	11 + 34 part	654348	88.06	1.002	0.8	1309.17	26.68	196296	4241846	57212	57947	26538	26911	27	26
SAL_IA4688AA_AS	SAL_IA4688AA_AS.scaffold	86	59	44	39	35	24	4974483	4964101	4935030	4898180	4843416	4427033	67	466320	4969474	4809037	52.11	52.09	217331	217331	100107	108413	7	7	15	14	77	25	4334039	135	0	0	1	14 + 33 part	710576	88.378	1.002	0	1313.87	26.23	196301	4258303	56337	57211	26261	30593	28	26
SAL_IA4689AA_AS	SAL_IA4689AA_AS.scaffold	74	45	34	32	29	20	4913502	4901988	4879203	4867883	4818535	4485932	54	707879	4908101	4809037	52.05	52.09	313117	313117	149858	187713	6	6	12	11	78	20	4342553	134	0	0	0	6 + 27 part	648010	88.403	1.002	0	1315.21	26.49	172715	4259273	58646	60492	26538	29924	27	26
SAL_IA4691AA_AS	SAL_IA4691AA_AS.scaffold	80	50	37	35	30	20	5003506	4992364	4967317	4953467	4882683	4513007	57	707871	4997194	4809037	52.05	52.09	282891	298794	179712	179712	6	5	11	11	77	22	4518043	136	0	0	1	10 + 28 part	734886	88.464	1.002	0	1315.91	26.4	196297	4261447	57948	68036	26261	30608	27	25
SAL_IA4692AA_AS	SAL_IA4692AA_AS.scaffold	95	62	42	38	30	18	5033736	5020707	4985806	4959936	4828211	4363314	74	707880	5028546	4809037	52.12	52.09	376818	376818	149899	164640	5	5	11	10	75	19	4273873	136	0	0	1	22 + 32 part	763580	88.472	1.002	0	1315.71	26.72	196297	4264233	57948	63384	24653	31718	27	25
SAL_IA4693AA_AS	SAL_IA4693AA_AS.scaffold	60	38	35	32	29	23	4876241	4867252	4861340	4842592	4782663	4560542	45	536330	4872244	4809037	52.2	52.09	268697	268697	139252	139252	7	7	13	13	81	24	4507993	136	0	0	1	5 + 29 part	632063	88.022	1.002	0.72	1309.14	26.65	196296	4239511	57212	57947	26261	26911	27	26
SAL_IA4694AA_AS	SAL_IA4694AA_AS.scaffold	57	37	35	31	28	22	4875106	4866321	4861032	4836797	4776868	4560271	45	536598	4871870	4809037	52.2	52.09	271390	271390	139252	149941	6	6	13	12	81	23	4507732	134	0	0	0	5 + 28 part	631677	88.02	1.002	0.8	1308.94	26.6	196296	4239262	57947	57947	26568	29251	26	26
SAL_IA4706AA_AS	SAL_IA4706AA_AS.scaffold	77	50	38	33	31	21	4953359	4943128	4914928	4878165	4845984	4463333	57	500923	4948174	4809037	52.06	52.09	277509	277509	149899	187728	7	7	13	12	75	23	4388595	130	0	0	1	5 + 31 part	706634	88.037	1.002	0	1305.54	26.36	196293	4239958	58646	68109	26538	31715	26	25
SAL_IA4714AA_AS	SAL_IA4714AA_AS.scaffold	71	49	41	35	29	20	5062790	5053168	5038335	4997514	4889915	4580063	55	707880	5057530	4809037	52.11	52.09	271315	282892	173204	208065	7	6	12	11	76	21	4429357	132	0	0	2	14 + 28 part	803846	88.358	1.001	0	1314.57	26.43	196302	4253329	57948	68111	18921	30528	27	25
SAL_IA4715AA_AS	SAL_IA4715AA_AS.scaffold	81	49	39	34	30	21	4999923	4986182	4963611	4928455	4873692	4547610	59	515743	4993006	4809037	52.05	52.09	298973	315638	187717	192371	7	6	12	11	78	23	4546967	133	0	0	1	12 + 28 part	737318	88.379	1.001	0	1315.2	26.28	196297	4254997	57948	66576	24653	30608	27	25
SAL_IA4717AA_AS	SAL_IA4717AA_AS.scaffold	81	52	35	30	27	21	4967515	4956736	4926426	4886465	4844635	4601371	61	623869	4962595	4809037	52.13	52.09	324696	324696	208194	208194	6	6	11	11	77	22	4541276	134	0	0	1	9 + 28 part	697194	88.509	1.002	0	1314.53	26.52	196301	4263906	58646	68036	26911	32053	26	25
SAL_IA4720AA_AS	SAL_IA4720AA_AS.scaffold	79	52	40	33	28	24	4935660	4924450	4903296	4851390	4759224	4631697	62	453618	4931171	4809037	52.13	52.09	227786	227786	153257	153257	8	8	14	14	76	22	4363915	129	1	0	2	10 + 32 part	680375	88.203	1.002	7.87	1311.16	26.43	196323	4249046	58646	68036	24436	26353	26	25
SAL_IA4722AA_AS	SAL_IA4722AA_AS.scaffold	86	55	38	34	29	20	5035116	5022941	4993442	4968289	4890885	4550827	64	707881	5029008	4809037	52.11	52.09	282892	282892	208194	208194	6	6	11	11	74	19	4349929	134	0	0	3	12 + 27 part	763609	88.477	1.002	0	1314.53	26.51	195780	4264448	57948	68111	19108	32053	27	25
SAL_IA4735AA_AS	SAL_IA4735AA_AS.scaffold	77	46	38	34	28	19	5087674	5073163	5059512	5033834	4935537	4586322	58	707684	5081662	4809037	52.05	52.09	297828	297828	187763	208194	6	6	11	10	80	19	4453378	133	0	0	1	12 + 26 part	825771	88.398	1.001	0	1313.38	26.11	196297	4255211	57211	58646	18880	30593	28	26
SAL_IA4736AA_AS	SAL_IA4736AA_AS.scaffold	79	50	35	30	27	20	5000338	4989113	4959116	4926333	4879081	4599748	58	602850	4994790	4809037	52.13	52.09	298789	298789	176270	208194	6	6	11	10	76	20	4415753	132	0	0	2	12 + 27 part	729682	88.495	1.002	0	1316.52	26.32	196301	4264753	58645	68111	26911	32082	26	25
SAL_IA4758AA_AS	SAL_IA4758AA_AS.scaffold	87	50	33	28	24	21	4959030	4942551	4900719	4871698	4798024	4677595	68	908041	4953912	4809037	52.15	52.09	282875	282875	149879	177900	5	5	11	10	80	20	4504492	125	0	0	2	11 + 33 part	702563	88.195	1.002	0	1306.72	26.43	128510	4249403	57211	57442	26261	31715	29	28
SAL_IA4762AA_AS	SAL_IA4762AA_AS.scaffold	78	51	39	34	30	20	5029978	5018887	4994675	4959438	4892077	4505227	58	699956	5023751	4809037	52.09	52.09	376818	376818	130582	149899	5	5	11	10	76	23	4469797	131	0	0	1	12 + 28 part	780059	88.052	1.002	0	1305.73	26.36	196297	4243282	57211	58646	21903	30608	27	25
SAL_IA4770AA_AS	SAL_IA4770AA_AS.scaffold	93	56	37	34	32	19	5078369	5062119	5020800	5002007	4974203	4529275	70	707880	5071308	4809037	52.07	52.09	309067	309067	153146	183558	6	6	12	11	73	20	4302726	131	0	0	2	17 + 30 part	820443	88.207	1.002	0	1307.12	26.71	196297	4250344	57948	68111	21903	30999	27	25
SAL_IA4773AA_AS	SAL_IA4773AA_AS.scaffold	75	48	34	32	27	18	4915072	4904215	4871779	4858581	4776971	4430186	57	486151	4910233	4809037	52.11	52.09	292298	292298	206313	238838	7	7	12	11	77	22	4582667	131	0	0	1	15 + 24 part	661770	88.206	1.002	0	1306.19	26.54	196297	4247994	58646	61230	30608	31715	26	25
SAL_IA4775AA_AS	SAL_IA4775AA_AS.scaffold	88	55	44	36	30	22	5063917	5048912	5026984	4973153	4879322	4575823	67	478105	5056995	4809037	52.1	52.09	291758	291758	149899	187962	7	7	13	12	78	22	4464835	135	0	0	1	21 + 28 part	801078	88.377	1.001	0	1313.78	26.16	196297	4254947	57948	68111	19108	29429	27	25
SAL_IA4780AA_AS	SAL_IA4780AA_AS.scaffold	85	52	33	29	25	20	4958314	4943393	4899037	4875626	4801952	4618338	68	908225	4953603	4809037	52.16	52.09	282875	282875	149879	175101	5	5	11	10	80	20	4503170	127	0	0	2	13 + 33 part	702506	88.22	1.002	0	1307.26	26.45	128510	4249399	57211	57442	26252	30709	29	28
SAL_IA4788AA_AS	SAL_IA4788AA_AS.scaffold	90	61	52	46	37	21	4969307	4956577	4937302	4893791	4729220	4085125	69	616999	4962566	4809037	52.13	52.09	221537	238838	91138	96143	8	7	16	15	71	22	4004705	135	0	0	1	15 + 35 part	724237	87.965	1.002	0	1304.8	26.17	196293	4236742	51129	56418	26261	30315	29	27
SAL_IA4805AA_AS	SAL_IA4805AA_AS.scaffold	102	69	52	47	40	25	5121952	5107633	5070709	5039534	4921242	4375430	80	625980	5115682	4809037	52.02	52.09	229663	256154	73212	95145	8	7	17	14	75	21	4025441	138	0	0	2	17 + 39 part	834556	88.412	1.007	0	1329.31	26.51	196297	4279979	51040	56418	18080	30608	31	28
SAL_IA4806AA_AS	SAL_IA4806AA_AS.scaffold	122	74	53	46	37	29	5107964	5088981	5047510	4999161	4859312	4577863	89	707880	5099128	4809037	52.05	52.09	180231	192452	88712	97492	9	8	20	17	71	24	4009498	127	0	0	2	28 + 34 part	850309	88.158	1.002	0	1304.48	26.54	196297	4247343	52917	57243	17452	28417	31	28
SAL_IA4813AA_AS	SAL_IA4813AA_AS.scaffold	78	50	38	34	30	23	5033484	5022619	4996214	4969035	4900542	4628937	57	625980	5027495	4809037	52.11	52.09	282892	298922	108413	180529	7	6	13	11	75	21	4378863	133	0	0	2	13 + 29 part	769940	88.381	1.002	0	1315.37	26.37	196301	4257068	57392	58646	19108	31715	28	26
SAL_IA4814AA_AS	SAL_IA4814AA_AS.scaffold	95	48	33	30	26	19	4999550	4985696	4954660	4936491	4868018	4594751	55	707880	4990338	4809037	52.08	52.09	282799	294833	187742	208194	6	5	11	10	77	21	4465767	130	0	0	2	7 + 28 part	737749	88.211	1.002	0.72	1308.24	26.64	148077	4252052	57948	58646	26261	32082	27	26
SAL_IA4816AA_AS	SAL_IA4816AA_AS.scaffold	71	45	40	38	31	22	4987729	4975281	4963950	4952396	4851190	4525010	56	707880	4982902	4809037	52.09	52.09	252702	269222	137746	145202	7	6	13	12	77	22	4360749	133	0	0	1	11 + 28 part	741451	88.059	1.002	0	1305.28	26.45	196297	4240685	57948	68036	24653	30608	27	25
SAL_IA4817AA_AS	SAL_IA4817AA_AS.scaffold	81	52	41	36	31	21	4996107	4984236	4961820	4926113	4841138	4475241	62	707880	4991148	4809037	52.09	52.09	334647	334647	149899	150600	6	6	12	11	77	22	4413458	132	0	0	1	14 + 29 part	742268	88.18	1.002	0	1306.45	26.29	196297	4247878	57211	58646	24653	29429	27	25
SAL_IA4823AA_AS	SAL_IA4823AA_AS.scaffold	74	50	37	35	32	23	4934392	4925035	4899552	4888073	4843562	4492287	55	576198	4928437	4809037	52.13	52.09	238606	238606	131941	150129	8	8	14	13	75	23	4264307	131	0	0	0	5 + 32 part	682008	88.13	1.002	0	1307.46	26.66	148077	4245588	56859	57356	28178	31715	29	27
SAL_IA4834AA_AS	SAL_IA4834AA_AS.scaffold	76	50	38	36	31	23	4902322	4892199	4862729	4850163	4761381	4446526	58	403113	4897506	4809037	52.1	52.09	259346	259346	149899	149899	8	8	13	13	74	23	4329259	130	0	0	2	13 + 30 part	652255	88.152	1.001	0	1305.7	26.54	172673	4244588	57211	57372	30999	31715	27	26
SAL_IA4840AA_AS	SAL_IA4840AA_AS.scaffold	79	56	44	39	36	25	4900260	4890601	4863694	4827726	4783037	4373155	64	621463	4895826	4809037	52.13	52.09	192449	192449	100891	100891	9	9	17	17	73	26	4126712	132	0	0	0	9 + 32 part	653692	88.089	1.001	0	1304.73	26.53	148093	4240390	57211	57948	30326	30999	28	27
SAL_IA4841AA_AS	SAL_IA4841AA_AS.scaffold	75	50	35	31	27	19	4914095	4904795	4873243	4844959	4776221	4448397	57	621555	4909473	4809037	52.14	52.09	325396	325396	196237	196237	6	6	11	11	76	21	4347800	130	0	0	1	9 + 27 part	662187	88.075	1.003	0	1306.79	26.56	196293	4246420	58646	68111	31715	32082	26	25
SAL_IA4849AA_AS	SAL_IA4849AA_AS.scaffold	99	71	52	48	43	24	4970675	4960190	4914877	4884639	4796353	4100541	79	394010	4965622	4809037	52.14	52.09	200462	242791	86585	95104	9	8	20	18	72	27	3961295	125	0	0	3	10 + 36 part	717221	88.111	1.003	0	1305.43	26.69	196293	4246276	52909	56430	20493	25311	29	28
SAL_IA4850AA_AS	SAL_IA4850AA_AS.scaffold	134	74	48	42	31	21	5173651	5152977	5094900	5050197	4859833	4475500	88	621463	5162311	4809037	52.07	52.09	271188	282799	108413	200589	7	6	13	11	75	20	4230146	131	0	0	5	29 + 35 part	892832	88.489	1.003	0	1315.22	26.32	196297	4267892	57211	68111	18747	32082	28	25
SAL_IA4851AA_AS	SAL_IA4851AA_AS.scaffold	82	60	49	40	34	26	4950300	4941513	4924869	4856979	4725433	4449112	67	523289	4946002	4809037	52.12	52.09	172545	174366	97028	97105	8	7	17	16	82	25	4233833	130	0	0	2	9 + 36 part	711630	87.879	1.002	0	1308.71	26.15	128939	4232139	51868	52909	22713	26466	31	29
SAL_IA4855AA_AS	SAL_IA4855AA_AS.scaffold	91	65	48	39	33	23	5027168	5017833	4989226	4929505	4818733	4488163	71	632024	5021850	4809037	52.1	52.09	214897	322197	108413	130089	7	6	14	13	75	20	4197259	131	0	0	1	13 + 35 part	757201	88.487	1.002	0	1315.78	26.58	196297	4263636	57211	58646	19108	30528	27	25
SAL_IA4859AA_AS	SAL_IA4859AA_AS.scaffold	106	72	54	47	40	27	5006630	4993427	4952959	4906020	4776503	4289080	82	376818	5000225	4809037	52.11	52.09	164346	164346	88654	97084	9	9	20	18	73	27	4045145	136	0	0	2	20 + 37 part	741612	88.353	1.002	0	1311.63	26.1	195791	4256748	50939	52909	22032	26911	31	29
SAL_IA4860AA_AS	SAL_IA4860AA_AS.scaffold	114	82	61	53	36	24	5110473	5097859	5052001	4994978	4727617	4256210	93	534567	5105187	4809037	52.1	52.09	165145	180711	87952	91060	8	7	19	16	75	25	4099577	143	0	0	1	27 + 38 part	817728	88.468	1.008	0	1331.77	26.65	196301	4285672	51133	57211	17112	26911	32	29
SAL_IA4862AA_AS	SAL_IA4862AA_AS.scaffold	200	132	105	93	65	33	4971805	4943741	4887523	4805124	4321123	3243272	155	193065	4960322	4809037	52.15	52.09	74172	77427	34590	38407	21	20	45	42	69	43	3276142	132	0	1	1	30 + 69 part	694425	88.407	1.003	2.22	1309.63	26.01	108839	4260081	38821	39221	16754	18194	41	40
SAL_IA4865AA_AS	SAL_IA4865AA_AS.scaffold	104	73	59	52	39	25	5028381	5017368	4991612	4939499	4712015	4196664	78	432434	5020636	4809037	52.1	52.09	175259	210873	81508	90835	9	8	19	17	72	27	4058561	133	0	0	1	16 + 36 part	772743	88.117	1.002	0	1304.51	26.29	186936	4244308	52909	57371	18747	24652	30	28
SAL_IA4866AA_AS	SAL_IA4866AA_AS.scaffold	87	48	37	35	31	22	4956272	4937582	4911394	4895827	4843610	4512339	63	707880	4948604	4809037	52.14	52.09	250057	250057	149995	182708	6	6	13	12	76	23	4436847	134	0	0	1	13 + 30 part	693028	88.377	1.001	0	1313.2	26.45	148094	4255241	57948	58646	26538	30999	27	26
SAL_IA4872AA_AS	SAL_IA4872AA_AS.scaffold	181	46	36	31	29	23	4996336	4939633	4925961	4892956	4853683	4651318	98	682152	4979689	4809037	52.14	52.09	225955	225955	141747	149998	6	6	13	12	84	25	4609186	130	0	0	3	53 + 29 part	747065	87.873	1.002	0	1307.78	26.39	128755	4231690	57213	58646	26261	31186	29	27
SAL_IA4875AA_AS	SAL_IA4875AA_AS.scaffold	92	48	40	36	33	25	5035182	5020110	5000511	4977185	4933363	4638250	56	625980	5025578	4809037	52.12	52.09	281236	282892	95174	129440	7	6	14	12	76	23	4387515	132	0	0	2	12 + 30 part	772482	88.323	1.001	0.66	1313.51	26.27	196301	4252660	56430	57948	18921	30608	29	27
SAL_IA4877AA_AS	SAL_IA4877AA_AS.scaffold	122	57	49	42	38	22	5112743	5090046	5074149	5028073	4961991	4375252	72	637205	5100355	4809037	52.08	52.09	238839	238839	90835	149899	7	7	15	13	74	22	4215327	126	0	0	2	19 + 33 part	844529	88.36	1.002	0.88	1314.02	26.15	148097	4254951	56430	57948	18921	30999	30	28
SAL_IA4878AA_AS	SAL_IA4878AA_AS.scaffold	88	63	44	37	33	26	4992380	4979302	4953423	4910827	4825301	4602613	76	681310	4988172	4809037	52.11	52.09	199320	199320	99796	104996	7	7	15	14	80	24	4286575	129	0	0	4	18 + 37 part	747800	87.912	1.003	24.26	1311.59	26.61	128939	4237814	56517	56852	25827	30628	30	29
SAL_IA4890AA_AS	SAL_IA4890AA_AS.scaffold	72	42	33	29	28	23	4905358	4895862	4881152	4853763	4841185	4672378	46	682270	4898600	4809037	52.14	52.09	225812	225812	149998	172402	6	6	13	12	80	21	4452206	132	0	0	1	6 + 25 part	669303	87.82	1.001	0	1307.27	26.31	128755	4228166	57948	57948	26495	30581	28	28
SAL_IA4891AA_AS	SAL_IA4891AA_AS.scaffold	75	45	36	31	29	26	4948324	4937990	4922301	4885582	4846329	4735446	51	682250	4941868	4809037	52.12	52.09	213933	213933	114710	141747	7	7	14	13	81	22	4363192	130	0	0	3	8 + 30 part	711725	87.841	1.001	0	1307.69	26.42	128755	4229108	57428	57948	26261	31183	29	28
SAL_IA4906AA_AS	SAL_IA4906AA_AS.scaffold	69	50	36	32	28	21	4994934	4986584	4960032	4931815	4877050	4607716	58	703243	4991918	4809037	52.05	52.09	238838	282798	179712	179712	6	5	11	11	77	21	4457177	136	0	0	1	12 + 27 part	731749	88.394	1.002	0	1314.95	26.56	196297	4259443	57371	68036	26261	31715	27	25
SAL_IA4910AA_AS	SAL_IA4910AA_AS.scaffold	158	119	89	76	55	35	5074194	5057211	4983907	4887822	4517649	3834833	133	276500	5067032	4809037	52.05	52.09	94937	100367	50102	52662	17	15	35	31	67	34	3563116	122	0	1	5	33 + 49 part	814399	88.128	1.003	1.97	1305.85	26.38	172665	4246558	39749	46233	15227	18831	35	32
SAL_IA4911AA_AS	SAL_IA4911AA_AS.scaffold	82	58	43	41	33	23	5133849	5123584	5093537	5080279	4940615	4541934	67	707880	5130131	4809037	51.99	52.09	222339	238838	108413	150129	8	7	15	13	75	23	4396484	132	0	0	1	18 + 31 part	878522	88.153	1.003	0	1309.73	26.75	148078	4251086	52909	57371	18921	32053	30	27
SAL_IA4913AA_AS	SAL_IA4913AA_AS.scaffold	145	113	93	85	65	33	5106898	5093710	5043529	4982928	4644011	3511857	124	296826	5100812	4809037	52.03	52.09	86533	90217	44323	47969	19	17	40	35	60	35	3132198	121	1	0	5	24 + 52 part	855773	88.001	1.003	1.47	1302.01	25.95	148070	4238707	39909	42848	15318	18787	38	35
SAL_IA4915AA_AS	SAL_IA4915AA_AS.scaffold	139	99	77	72	50	36	5150297	5135136	5086988	5051138	4705321	4171996	111	250151	5142988	4809037	51.89	52.09	110806	112021	63506	74326	16	15	31	28	68	32	3445874	123	0	0	2	24 + 63 part	889454	88.166	1.003	7.06	1305.96	26.16	124378	4248365	46738	48290	16235	21178	34	31
SAL_IA4920AA_AS	SAL_IA4920AA_AS.scaffold	115	85	66	58	49	31	4967049	4955069	4914343	4859137	4719829	4083810	94	503754	4961419	4809037	52.14	52.09	115944	115944	77398	77836	12	12	26	25	72	33	3999175	128	0	0	3	15 + 44 part	709950	88.155	1.003	0	1306.79	26.4	147998	4249268	48288	48833	18176	19831	34	33
SAL_IA4921AA_AS	SAL_IA4921AA_AS.scaffold	129	69	53	47	43	32	5099339	5079080	5049206	5000192	4947457	4540413	83	593948	5089197	4809037	52.09	52.09	187771	207589	77402	81629	9	8	21	18	74	27	4116363	133	0	0	1	26 + 35 part	840137	88.13	1.003	0	1305.61	26.43	148081	4247567	50813	56861	18874	26911	32	29
SAL_IA4923AA_AS	SAL_IA4923AA_AS.scaffold	87	60	46	40	34	23	4944381	4934146	4905100	4860828	4758227	4343916	68	616820	4939292	4809037	52.16	52.09	238838	238838	96672	100484	7	7	16	15	73	22	4108520	131	0	0	1	13 + 32 part	690895	88.142	1.002	0	1307.58	26.3	148066	4246561	57211	57371	25334	28846	28	27
SAL_IA4927AA_AS	SAL_IA4927AA_AS.scaffold	70	50	40	34	32	28	4950664	4942924	4927220	4887317	4848207	4707109	55	682252	4946266	4809037	52.12	52.09	199348	199348	109195	112809	7	7	16	15	79	23	4302702	131	0	0	2	8 + 32 part	712955	87.908	1.001	0	1309.78	26.59	127791	4231805	56862	57213	25827	31183	30	29
SAL_IA4932AA_AS	SAL_IA4932AA_AS.scaffold	91	56	39	36	30	23	5097415	5083837	5049451	5031185	4920105	4636395	68	707880	5091587	4809037	52.08	52.09	239070	252702	108413	150129	7	6	14	12	77	22	4436711	132	0	0	2	24 + 25 part	843677	88.147	1.002	0	1305.96	26.42	148011	4245501	56337	58646	18787	30968	29	26
SAL_IA4935AA_AS	SAL_IA4935AA_AS.scaffold	66	43	37	32	28	23	4900163	4887220	4873674	4839721	4760738	4582905	58	647111	4897274	4809037	52.2	52.09	271008	271008	130702	130702	6	6	13	13	82	23	4426086	132	0	0	2	7 + 30 part	625357	88.612	1.002	7.29	1325.74	27.08	148010	4269800	57947	57947	26569	28727	27	27
SAL_IA4936AA_AS	SAL_IA4936AA_AS.scaffold	74	45	37	31	27	23	4902638	4887693	4870405	4825737	4746754	4605158	61	600716	4898550	4809037	52.2	52.09	271008	271008	115317	130702	6	6	13	12	80	22	4406685	135	0	0	2	8 + 29 part	626018	88.637	1.002	6.7	1325.84	27.4	147996	4270495	57947	57947	26410	26911	27	27
SAL_IA4937AA_AS	SAL_IA4937AA_AS.scaffold	78	49	39	37	31	23	5082638	5069595	5049568	5036310	4958424	4636920	60	680442	5077837	4809037	52.08	52.09	282892	282892	149939	174811	7	7	13	12	78	22	4482306	131	0	0	1	17 + 26 part	831261	88.142	1.002	0	1307.62	26.4	147997	4245517	57211	58646	19108	31715	29	27
SAL_IA4938AA_AS	SAL_IA4938AA_AS.scaffold	73	52	43	36	32	27	4950942	4942574	4927098	4878690	4793359	4627770	58	577305	4946546	4809037	52.12	52.09	196623	204653	105138	112952	8	7	16	15	77	23	4190426	129	0	0	3	8 + 32 part	714570	87.841	1.002	0	1309.83	26.44	128755	4229762	57005	57948	25825	28846	30	28
SAL_IA4939AA_AS	SAL_IA4939AA_AS.scaffold	134	101	81	74	48	32	5111852	5097769	5053368	5005405	4575976	4008675	113	362185	5105992	4809037	51.9	52.09	106803	138569	57764	74326	15	13	29	26	69	30	3315873	121	0	0	2	22 + 63 part	852678	88.139	1.003	7.03	1307.16	26.42	120881	4247563	46738	48159	16347	20105	34	31
SAL_IA4941AA_AS	SAL_IA4941AA_AS.scaffold	66	43	35	31	27	22	4900628	4888346	4872294	4844015	4766496	4583041	57	647111	4897542	4809037	52.2	52.09	373609	373609	115599	130702	5	5	12	11	82	21	4360458	133	0	0	2	8 + 29 part	625074	88.644	1.002	7.47	1324.68	27.21	196296	4270735	57212	57947	26648	28857	27	26
SAL_IA4942AA_AS	SAL_IA4942AA_AS.scaffold	78	43	36	32	28	24	4901383	4885044	4866854	4837369	4758386	4616790	59	600716	4895614	4809037	52.2	52.09	271008	271008	110689	115330	6	6	13	12	79	22	4313432	133	0	0	2	7 + 30 part	625657	88.611	1.002	8.03	1324.35	27.27	148076	4268139	57947	57947	26410	28844	27	27
SAL_IA4943AA_AS	SAL_IA4943AA_AS.scaffold	99	72	51	43	36	27	5092154	5080102	5041648	4982912	4854892	4504284	84	707880	5087927	4809037	52.08	52.09	174807	212888	81629	122342	8	7	17	15	76	26	4316551	131	0	0	1	24 + 33 part	834083	88.185	1.003	0	1309.26	26.57	148102	4252585	51129	52909	17856	26538	31	29
SAL_IA4944AA_AS	SAL_IA4944AA_AS.scaffold	79	52	40	35	30	22	4977147	4965949	4942023	4905997	4824456	4520501	61	707880	4971920	4809037	52.1	52.09	252702	252702	109667	149899	6	6	13	12	77	24	4530164	130	0	0	0	17 + 25 part	725371	88.135	1.002	0	1306.43	26.42	148077	4244426	57291	57948	24832	28178	29	27
SAL_IA4945AA_AS	SAL_IA4945AA_AS.scaffold	66	46	34	33	29	20	4945578	4937400	4914115	4907920	4843669	4477300	53	707880	4941997	4809037	52.17	52.09	278992	278992	174807	174807	7	7	12	12	77	22	4452237	133	0	0	1	9 + 26 part	690420	88.248	1.002	0	1307.44	26.53	148077	4250599	57948	58646	28880	32053	27	26
SAL_IA4946AA_AS	SAL_IA4946AA_AS.scaffold	73	47	33	32	28	22	5031120	5020735	4994814	4988619	4913226	4662041	57	707880	5027127	4809037	52.12	52.09	283853	292168	147931	150131	7	6	13	12	77	23	4515186	133	0	0	0	13 + 25 part	775567	88.18	1.003	0	1308.8	26.46	196297	4250400	57211	57948	23421	31715	28	26
SAL_IA4947AA_AS	SAL_IA4947AA_AS.scaffold	45	38	34	31	27	24	4914812	4911614	4903146	4884868	4807323	4688634	41	521440	4913841	4809037	52.19	52.09	273688	273688	130706	130706	7	7	13	13	83	24	4613683	133	0	0	1	4 + 26 part	672767	88.023	1.002	0.49	1308.6	26.95	148069	4239232	57391	57947	24652	26568	28	27
SAL_IA4948AA_AS	SAL_IA4948AA_AS.scaffold	73	53	42	40	35	23	4985519	4976323	4954630	4943151	4873296	4400562	61	707880	4981977	4809037	52.12	52.09	207681	214331	112640	135692	8	7	15	14	76	25	4333240	134	0	0	1	11 + 32 part	733000	88.179	1.002	0	1307.85	26.51	127791	4248388	52917	57007	24684	30999	30	28
SAL_IA4949AA_AS	SAL_IA4949AA_AS.scaffold	70	47	36	35	30	22	4986982	4977944	4955931	4949736	4879881	4543550	53	707880	4982071	4809037	52.12	52.09	238838	238838	135692	147462	6	6	13	12	76	23	4444525	130	0	0	1	9 + 28 part	733373	88.202	1.002	0	1307.48	26.69	148029	4248307	57371	57948	24877	32053	28	27
SAL_IA4950AA_AS	SAL_IA4950AA_AS.scaffold	70	40	32	30	27	22	4924065	4912823	4892586	4876589	4837763	4619623	47	707880	4917505	4809037	52.16	52.09	252702	278990	147462	150131	6	5	12	11	77	24	4587722	132	0	0	0	6 + 26 part	673456	88.092	1.002	0	1307.7	26.51	148092	4243422	57948	58646	26261	31715	27	26
SAL_IA4952AA_AS	SAL_IA4952AA_AS.scaffold	142	105	80	74	48	33	5119896	5103882	5053850	5010491	4590902	4060007	121	361829	5114225	4809037	51.89	52.09	110205	119265	63022	74326	15	14	29	26	70	32	3480457	123	0	0	2	33 + 64 part	860058	88.181	1.003	6.24	1307.98	26.43	120881	4249348	46738	48159	16661	20138	34	31
SAL_IA4953AA_AS	SAL_IA4953AA_AS.scaffold	81	57	38	34	31	23	4985876	4976222	4943489	4915101	4863364	4546293	67	707880	4982720	4809037	52.09	52.09	215011	219608	120468	132103	7	6	14	13	77	23	4417774	133	0	0	0	22 + 26 part	732807	88.214	1.002	0	1307.91	27.06	148077	4249633	56869	57356	26261	32082	30	28
SAL_IA4954AA_AS	SAL_IA4954AA_AS.scaffold	84	56	41	37	31	25	5091189	5078505	5051526	5020166	4933986	4686386	68	707880	5086479	4809037	52.08	52.09	221255	238606	108413	149899	7	6	14	12	76	23	4442274	131	0	0	1	25 + 28 part	837906	88.192	1.002	0	1308.37	26.76	148070	4247691	57211	57392	20562	31715	29	27
SAL_IA4955AA_AS	SAL_IA4955AA_AS.scaffold	84	53	38	35	30	20	5093673	5079901	5051077	5031276	4951381	4555160	67	707880	5089027	4809037	52.08	52.09	376818	376818	121408	150063	5	5	12	10	76	21	4507266	132	0	0	1	24 + 26 part	839682	88.2	1.002	0	1305.84	26.62	196297	4248935	56875	57948	21903	32082	29	26
SAL_IA4956AA_AS	SAL_IA4956AA_AS.scaffold	149	106	79	70	54	33	5114809	5095062	5038641	4974220	4709427	3976671	127	333360	5109188	4809037	51.95	52.09	106335	130850	57300	69114	15	13	31	27	69	32	3425555	124	0	0	2	36 + 63 part	856115	88.173	1.003	6.87	1304.38	25.99	183122	4249128	47879	48833	17783	21660	33	30
SAL_IA4959AA_AS	SAL_IA4959AA_AS.scaffold	130	99	72	63	47	30	5109994	5094947	5042461	4975212	4721677	4090345	116	416002	5106442	4809037	51.95	52.09	153985	159901	63506	74326	12	11	26	23	70	31	3921016	126	0	0	1	35 + 56 part	851798	88.205	1.003	6.66	1306.39	26.24	148077	4251084	48805	52917	17841	22032	32	29
SAL_IA4961AA_AS	SAL_IA4961AA_AS.scaffold	70	46	38	34	31	25	4917917	4908581	4892217	4866218	4806562	4600343	53	631063	4913175	4809037	52.13	52.09	196629	225812	114523	141747	7	6	14	13	76	23	4449704	131	0	0	3	10 + 31 part	683817	87.857	1.001	0	1308.51	26.22	128755	4228730	57948	58646	26911	32082	28	27
SAL_IA4962AA_AS	SAL_IA4962AA_AS.scaffold	72	46	38	34	30	26	4920763	4911299	4894931	4868932	4799519	4656711	52	682273	4915177	4809037	52.13	52.09	196629	196629	112952	114710	7	7	15	14	85	27	4611731	131	0	0	3	8 + 31 part	682623	87.879	1.002	0	1309.35	26.24	128939	4231182	57313	57948	26261	28735	29	28
SAL_IA4964AA_AS	SAL_IA4964AA_AS.scaffold	74	54	40	35	29	24	4794415	4784298	4761094	4723486	4619010	4449623	66	615670	4792290	4809037	52.19	52.09	191481	191481	149909	149909	8	8	15	15	79	23	4290728	134	0	0	1	7 + 32 part	529520	88.342	1.003	7.7	1308.42	26.48	148092	4260959	57212	57212	26574	26574	27	27
SAL_IA4965AA_AS	SAL_IA4965AA_AS.scaffold	92	59	45	38	34	27	4999633	4984276	4961008	4913999	4842991	4609802	72	631205	4993473	4809037	52.11	52.09	196920	196920	99069	99696	7	7	16	15	83	27	4488294	126	0	0	4	17 + 36 part	757014	87.929	1.002	5.55	1309.51	26.68	127791	4234837	56517	57213	22032	26568	30	29
SAL_IA4966AA_AS	SAL_IA4966AA_AS.scaffold	140	103	75	64	48	32	5115956	5099959	5043750	4961366	4708516	4134097	120	416005	5110948	4809037	51.95	52.09	116798	137159	63506	74326	13	11	27	24	71	31	3805637	125	0	0	1	34 + 56 part	854204	88.235	1.003	7.18	1306.17	26.21	148081	4251718	48344	51133	17067	24653	33	30
SAL_IA4985AA_AS	SAL_IA4985AA_AS.scaffold	71	41	32	27	24	22	4957526	4942625	4919258	4886595	4831087	4767632	55	892295	4952689	4809037	52.15	52.09	312537	312537	159925	159925	5	5	11	11	81	20	4412138	127	1	0	2	5 + 28 part	691635	88.397	1.002	0.65	1314.12	26.06	196300	4258837	57948	58646	21903	26912	27	26
SAL_IA4987AA_AS	SAL_IA4987AA_AS.scaffold	96	61	45	40	37	29	4996010	4980439	4949538	4917299	4856688	4599102	73	631544	4988763	4809037	52.11	52.09	196629	199355	91182	97105	8	7	17	16	82	27	4367463	126	0	0	4	18 + 39 part	754464	87.899	1.002	5.57	1308.63	26.45	127791	4233551	52909	56855	24652	26568	31	29
SAL_IA5229AA_AS	SAL_IA5229AA_AS.scaffold	95	67	57	47	40	33	5026764	5016606	4994916	4916357	4789150	4542262	76	434710	5022258	4809037	52.11	52.09	132139	132139	86295	97086	10	10	22	20	78	31	4102046	132	0	0	2	12 + 41 part	776044	88.064	1.003	7.07	1308.49	26.42	127791	4242479	50591	52917	18878	24767	32	30
SAL_IA5369AA_AS	SAL_IA5369AA_AS.scaffold	107	57	46	37	28	24	5008274	4991288	4969050	4904451	4766662	4607324	67	711656	4998606	4809037	52.07	52.09	213946	219525	141936	149998	7	6	13	12	84	25	4594465	130	0	0	3	20 + 33 part	769831	87.802	1.001	0	1307.63	26.1	128510	4227269	57213	58646	24652	32087	29	27
SAL_IA5377AA_AS	SAL_IA5377AA_AS.scaffold	80	47	41	36	31	25	4830631	4816389	4804045	4770704	4676782	4463815	60	453549	4825116	4809037	52.14	52.09	188265	188265	148601	148601	9	9	16	16	76	23	4226396	126	0	0	1	9 + 34 part	586915	87.966	1.002	8.25	1302.78	26.31	196300	4236417	58646	58646	26574	26574	26	26
SAL_IA5381AA_AS	SAL_IA5381AA_AS.scaffold	77	54	44	38	31	26	4834466	4824363	4806856	4762068	4627195	4432399	64	453375	4831080	4809037	52.14	52.09	188208	188208	128312	128312	9	9	16	16	77	23	4099785	128	0	0	1	8 + 34 part	586385	88.052	1.002	8.65	1304.31	26.38	196300	4242584	57430	57430	24653	24653	27	27
SAL_IA5699AA_AS	SAL_IA5699AA_AS.scaffold	113	67	53	49	40	31	4964104	4950203	4915030	4883847	4727225	4362249	73	619918	4954327	4809037	52.14	52.09	150323	150323	81617	81629	10	10	22	21	70	27	3947988	129	0	0	2	12 + 37 part	708407	88.094	1.002	0	1307.24	26.34	148080	4242556	51922	56430	21903	28852	32	30
SAL_IA5700AA_AS	SAL_IA5700AA_AS.scaffold	111	69	54	46	37	29	4917135	4901195	4866236	4813839	4656347	4366222	83	539337	4911123	4809037	52.12	52.09	168731	197799	90171	91362	9	8	19	18	81	29	4051571	127	0	1	1	14 + 42 part	659344	88.143	1.003	9.37	1308.03	26.49	148029	4248292	52046	52908	19488	23650	31	30
SAL_IA5702AA_AS	SAL_IA5702AA_AS.scaffold	121	70	49	39	30	24	5245279	5224440	5179222	5116981	4938702	4689650	85	908025	5235409	4809037	51.87	52.09	238715	282594	98794	150131	7	6	15	12	77	21	4239143	131	0	0	1	36 + 32 part	990881	88.047	1.002	0	1307.66	26.26	148076	4242110	51877	57391	16634	26911	31	27
SAL_IA5703AA_AS	SAL_IA5703AA_AS.scaffold	73	50	40	33	30	25	4949292	4940760	4925047	4868439	4801344	4626346	56	682255	4944848	4809037	52.12	52.09	209602	209602	115063	117125	7	7	15	14	84	25	4458244	128	0	0	1	10 + 30 part	711718	87.874	1.002	0	1309.76	26.69	128344	4229425	57248	57948	24743	31183	29	28
SAL_IA5704AA_AS	SAL_IA5704AA_AS.scaffold	85	60	41	33	27	20	5006891	4995701	4947933	4893352	4788987	4527969	71	659187	5003334	4809037	52.07	52.09	293753	293753	130769	156035	5	5	11	10	84	22	4480769	126	0	0	2	24 + 33 part	750124	88.193	1.003	6.42	1312.69	26.78	196300	4251577	55984	57211	21888	26644	28	27
SAL_IA5705AA_AS	SAL_IA5705AA_AS.scaffold	91	67	48	40	34	27	5018250	5006209	4969551	4911265	4795805	4578327	79	556311	5014284	4809037	52.07	52.09	180358	196918	99770	109203	8	7	17	15	85	31	4603877	128	0	0	4	22 + 38 part	774891	87.935	1.002	7.56	1312.37	26.72	129344	4237547	56517	57213	21660	26568	31	29
SAL_IA5706AA_AS	SAL_IA5706AA_AS.scaffold	86	61	46	44	35	27	4982697	4971353	4940566	4924664	4776311	4485685	71	707880	4978835	4809037	52.13	52.09	209007	209007	85283	90835	7	7	16	15	69	21	3997070	129	0	0	2	15 + 36 part	732644	88.156	1.002	0	1306.81	26.28	148101	4245261	57211	57371	26136	30999	28	27
SAL_IA5707AA_AS	SAL_IA5707AA_AS.scaffold	134	107	93	86	59	30	5092431	5079809	5044723	4993949	4505356	3445723	118	275248	5088048	4809037	52.09	52.09	89217	90206	43866	47889	17	16	38	34	66	36	3446120	126	0	0	1	19 + 53 part	851977	87.83	1.003	0	1307.17	25.95	148196	4231692	42750	46233	15392	17704	39	35
SAL_IA5710AA_AS	SAL_IA5710AA_AS.scaffold	156	125	107	92	71	39	5117041	5102715	5059020	4957419	4576841	3392770	138	192457	5112516	4809037	52.06	52.09	63494	67153	42180	46205	25	22	49	44	59	35	2876540	120	0	0	4	26 + 61 part	872112	87.912	1.003	0	1302.55	25.76	148074	4235356	37013	39833	15265	18874	42	38
SAL_IA5713AA_AS	SAL_IA5713AA_AS.scaffold	95	63	48	45	39	25	5129699	5116681	5083901	5063798	4959072	4434228	74	707880	5123992	4809037	52.05	52.09	192467	212188	93913	107434	8	7	17	15	72	24	4067303	130	0	0	1	19 + 32 part	877960	88.072	1.003	0	1305.52	26.44	196297	4243954	49404	51133	18759	26911	32	29
SAL_IA5723AA_AS	SAL_IA5723AA_AS.scaffold	94	68	52	48	39	27	5008769	4998953	4968844	4939863	4773650	4337814	73	472211	5002393	4809037	52.09	52.09	180358	196631	90236	91019	9	8	19	18	73	24	3913707	123	0	0	4	18 + 39 part	772333	87.82	1.002	19.11	1309.28	26.31	128756	4227335	51834	56517	21903	26466	32	30
SAL_IA5728AA_AS	SAL_IA5728AA_AS.scaffold	84	69	63	57	44	34	4928834	4921919	4907390	4861114	4620108	4253988	77	320596	4926959	4809037	52.15	52.09	130929	134970	74356	80749	13	12	25	24	75	34	3944324	126	0	0	2	9 + 48 part	692086	87.879	1.002	8.54	1308.21	26.67	196296	4232487	50960	52049	17930	20072	30	29
SAL_IA5876AA_AS	SAL_IA5876AA_AS.scaffold	91	61	44	36	32	26	5042536	5028456	4990657	4938358	4864420	4646022	73	711639	5036667	4809037	52.1	52.09	223067	223067	97105	144303	7	7	15	13	83	25	4485628	126	0	0	5	18 + 39 part	800810	87.938	1.002	5.12	1310.46	26.6	128755	4234445	56517	57313	21662	31183	30	28
SAL_IA5899AA_AS	SAL_IA5899AA_AS.scaffold	81	55	45	39	29	23	5016981	5005994	4984722	4949143	4766397	4549978	65	727152	5012769	4809037	52.06	52.09	205239	257545	112809	137833	6	5	13	12	77	22	4453144	130	0	0	2	19 + 28 part	782793	87.837	1.001	0	1305.25	26.11	141267	4228404	57948	60839	24652	32082	28	26
SAL_IA5912AA_AS	SAL_IA5912AA_AS.scaffold	83	45	40	37	34	26	4986229	4971287	4959561	4940809	4880880	4590525	58	471421	4979552	4809037	52.13	52.09	225811	225811	108412	130704	7	7	15	14	80	25	4382786	132	0	0	2	12 + 34 part	738415	88.029	1.002	0.52	1309.03	26.62	148101	4240078	52910	57212	21888	26568	29	27
SAL_IA5914AA_AS	SAL_IA5914AA_AS.scaffold	91	53	41	36	29	24	4974420	4961147	4942568	4905832	4800605	4628137	61	682267	4966936	4809037	52.11	52.09	225812	264048	141747	149998	6	5	13	12	76	20	4314371	131	0	0	1	14 + 32 part	738160	87.804	1.001	0	1306.68	26.26	141266	4227237	57948	58646	25832	31183	28	27
SAL_IA5932AA_AS	SAL_IA5932AA_AS.scaffold	63	45	36	32	29	23	5000975	4993884	4981490	4953710	4907777	4693557	50	711632	4997226	4809037	52.09	52.09	225812	225812	141747	149998	6	6	13	12	82	22	4540272	130	0	0	2	8 + 29 part	763805	87.921	1.001	0	1309.18	26.61	129067	4232738	57313	58646	24652	32082	29	27
SAL_IA5933AA_AS	SAL_IA5933AA_AS.scaffold	138	75	54	46	36	26	5153458	5131724	5087434	5029042	4839862	4468819	88	553992	5141201	4809037	52.14	52.09	213793	213793	91164	104970	8	8	18	15	77	23	4003927	128	0	1	3	28 + 43 part	901197	87.972	1.002	9.51	1308.73	26.52	148096	4237835	48833	52908	16705	26256	32	29
SAL_IA5941AA_AS	SAL_IA5941AA_AS.scaffold	56	38	31	28	27	24	4783660	4776744	4764438	4745973	4730656	4606494	43	720197	4780269	4809037	52.18	52.09	257882	257882	150193	150193	7	7	13	13	81	22	4457667	131	0	0	0	2 + 24 part	519499	88.461	1.002	0	1312.61	26.47	148092	4258692	58646	57948	31183	28916	26	27
SAL_IA5957AA_AS	SAL_IA5957AA_AS.scaffold	70	47	33	30	26	19	5086003	5077097	5048857	5025893	4958029	4682757	54	707868	5081693	4809037	52.09	52.09	376818	376818	238837	251665	5	5	10	9	78	19	4576434	130	0	0	1	15 + 22 part	829477	88.199	1.003	0	1309.78	26.71	196297	4251922	57948	68111	24653	32510	27	25
SAL_IA5971AA_AS	SAL_IA5971AA_AS.scaffold	80	59	49	43	34	27	4922268	4912355	4893150	4854140	4684572	4430703	69	482899	4919521	4809037	52.22	52.09	219485	219485	90495	92062	8	8	17	16	86	24	4047521	128	1	0	3	16 + 36 part	665040	88.176	1.003	0.73	1310.84	26.37	148087	4250800	48833	51938	22713	26565	31	29
SAL_IA5990AA_AS	SAL_IA5990AA_AS.scaffold	84	57	43	34	26	21	5164679	5151831	5119396	5057059	4917164	4740724	69	659716	5160509	4809037	52.17	52.09	376789	376789	115600	149897	5	5	12	10	81	19	4471698	130	0	0	3	23 + 31 part	911342	88.176	1.002	6.67	1308.97	26.79	196293	4247313	57211	64265	18875	30024	29	26
SAL_IA5992AA_AS	SAL_IA5992AA_AS.scaffold	84	59	44	36	28	25	5165270	5152860	5117844	5061684	4921790	4825942	71	659692	5161536	4809037	52.17	52.09	271001	298861	102663	115575	6	5	14	12	81	21	4413986	130	0	0	3	23 + 34 part	911411	88.179	1.002	7.61	1309.83	26.98	148025	4248449	50424	57211	18875	30010	32	28
SAL_IA6164AA_AS	SAL_IA6164AA_AS.scaffold	80	44	35	31	28	20	5090930	5075146	5052120	5028689	4990098	4687851	57	707880	5084075	4809037	52.07	52.09	282892	292148	158522	187730	6	5	11	10	78	22	4537638	129	0	0	1	9 + 26 part	839436	88.133	1.001	0	1305.35	26.21	148066	4243510	57211	58646	19108	31224	28	26
SAL_IA6165AA_AS	SAL_IA6165AA_AS.scaffold	76	44	35	33	30	22	5052793	5038280	5016262	5003838	4960217	4658215	56	707869	5046550	4809037	52.01	52.09	280110	282892	149858	206801	7	6	12	11	77	24	4592638	131	0	0	1	8 + 27 part	803231	88.09	1.002	0	1305.32	26.63	147998	4242515	57211	58646	24653	29924	28	26
SAL_IA6174AA_AS	SAL_IA6174AA_AS.scaffold	95	56	43	39	34	23	5165591	5147759	5119845	5094691	5015325	4619341	72	497976	5158428	4809037	51.99	52.09	282892	282892	149858	187727	7	7	14	12	75	23	4533985	130	0	0	1	23 + 30 part	915509	88.116	1.001	0	1304.94	26.22	196193	4242311	57211	68111	18175	31224	28	25
SAL_IA6391AA_AS	SAL_IA6391AA_AS.scaffold	79	58	46	40	37	31	4943118	4933937	4911897	4870381	4810052	4585730	65	328704	4938944	4809037	52.13	52.09	196644	196644	99051	99646	11	11	20	19	74	24	4008411	131	0	0	3	9 + 36 part	710432	87.742	1.002	0	1308.15	26.38	129066	4224813	56517	57213	25830	28923	30	29
SAL_IA6393AA_AS	SAL_IA6393AA_AS.scaffold	99	58	48	41	38	30	5122703	5109761	5090914	5037270	4976679	4677077	65	661270	5114363	4809037	52.13	52.09	172402	199265	88029	92625	8	7	18	16	77	26	4326881	130	0	0	2	17 + 35 part	886328	87.772	1.002	0	1307.73	26.04	128755	4226071	52909	57213	18787	26911	32	29
SAL_IA7534AA_AS	SAL_IA7534AA_AS.scaffold	84	52	36	33	27	25	4936798	4924490	4893457	4870697	4754330	4670707	63	738641	4932061	4809037	52.09	52.09	199168	199168	148717	148717	8	8	15	15	89	25	4528113	128	0	0	1	15 + 31 part	675881	88.237	1.003	7.83	1308.21	26.54	148092	4254811	57212	57259	24653	29989	29	28
SAL_IA7743AA_AS	SAL_IA7743AA_AS.scaffold	85	56	44	36	30	26	5025558	5011015	4986967	4929769	4828477	4687010	70	600843	5021447	4809037	52.17	52.09	257832	257832	103041	110969	7	7	15	13	80	22	4208128	129	0	0	3	14 + 37 part	770111	88.194	1.002	7.25	1310.57	27.04	148062	4250157	52048	54524	21888	26911	31	29
SAL_IA7747AA_AS	SAL_IA7747AA_AS.scaffold	99	65	49	42	32	25	5168507	5153623	5115254	5067940	4913610	4647611	77	600842	5161648	4809037	52.16	52.09	271001	298988	93707	149897	7	6	15	12	80	22	4268336	128	1	0	2	29 + 37 part	915535	88.117	1.002	7.17	1308.86	26.6	148062	4245060	50424	57211	18326	30024	32	28
SAL_IA7748AA_AS	SAL_IA7748AA_AS.scaffold	84	55	44	39	29	23	5115116	5102698	5076335	5043825	4889304	4661883	66	659692	5110282	4809037	52.13	52.09	279002	299176	96293	149897	6	5	13	10	79	20	4269122	131	0	0	2	19 + 35 part	863916	88.116	1.002	6.87	1311.96	26.5	148074	4244834	52048	57211	21658	31162	31	28
SAL_IA7750AA_AS	SAL_IA7750AA_AS.scaffold	109	59	44	37	31	25	5352778	5328193	5286578	5234730	5131842	4930321	82	659692	5344625	4809037	51.86	52.09	271025	278922	130769	158308	7	6	15	12	81	21	4422691	130	0	0	2	33 + 38 part	1096172	88.158	1.002	21.59	1309.72	26.7	148074	4246973	48833	57211	15318	29910	33	28
SAL_IA7755AA_AS	SAL_IA7755AA_AS.scaffold	101	69	54	48	38	27	4999559	4983636	4956090	4911909	4733857	4310774	84	637630	4994183	4809037	52.05	52.09	164695	176085	90835	103816	10	9	20	18	76	25	3832327	124	0	0	1	18 + 37 part	745377	88.133	1.002	0	1304.28	26.52	148097	4246608	49031	52909	19448	26261	30	29
SAL_IA7757AA_AS	SAL_IA7757AA_AS.scaffold	71	48	39	35	30	23	5090145	5082293	5056046	5031884	4937902	4683368	52	695512	5084794	4809037	52.14	52.09	271001	271001	134520	149887	6	6	13	12	83	22	4428983	132	0	1	1	10 + 31 part	838590	88.138	1.002	9.64	1312	26.35	148071	4244970	52908	57211	19448	26568	30	28
SAL_IA7758AA_AS	SAL_IA7758AA_AS.scaffold	70	48	37	33	29	23	4999510	4991304	4966610	4938007	4862326	4650044	55	659688	4995648	4809037	52.18	52.09	270997	270997	115503	130685	6	6	13	12	82	23	4513296	127	0	0	3	10 + 31 part	749205	88.105	1.002	8.25	1310.33	26.67	148009	4244995	52908	57211	23994	26911	30	28
SAL_IA7770AA_AS	SAL_IA7770AA_AS.scaffold	100	74	55	45	37	31	4995146	4981282	4943404	4864738	4724696	4484856	89	527611	4991657	4809037	52.1	52.09	149834	159897	77496	82029	10	9	21	19	73	26	3939875	126	0	0	1	21 + 42 part	740058	88.202	1.002	8.85	1303.68	26.45	147999	4249625	53789	57212	20340	26575	30	29
SAL_IA7771AA_AS	SAL_IA7771AA_AS.scaffold	62	38	30	26	24	18	5078010	5066241	5048131	5019410	4988564	4779700	48	824178	5073958	4809037	52.19	52.09	326760	326760	178892	183020	5	5	10	9	81	17	4618775	132	0	0	0	15 + 19 part	811680	88.436	1.002	0	1306.11	26.95	241874	4253796	69107	74044	26634	31158	23	21
SAL_IA7784AA_AS	SAL_IA7784AA_AS.scaffold	94	53	41	35	32	25	4993395	4974457	4956190	4917651	4857040	4629434	70	682206	4986521	4809037	52.11	52.09	223067	225955	97105	129355	7	6	14	13	81	24	4460064	127	0	0	5	17 + 35 part	749449	87.919	1.002	6.54	1309.09	26.63	129066	4235788	56517	57948	24652	30628	30	28
SAL_IA7803AA_AS	SAL_IA7803AA_AS.scaffold	74	49	39	34	30	21	5023769	5012735	4990020	4955912	4890580	4556476	59	628995	5019313	4809037	52.1	52.09	331668	331668	133513	149858	6	6	12	11	76	20	4359530	130	0	0	1	14 + 27 part	776738	88.089	1.001	0	1305.09	26.6	196297	4242195	57948	68111	24843	31224	27	25
SAL_IA7808AA_AS	SAL_IA7808AA_AS.scaffold	47	33	30	28	25	22	4953372	4947175	4940044	4926354	4866718	4748069	39	621824	4951175	4809037	52.15	52.09	376696	376696	139252	150090	5	5	11	10	82	22	4667654	134	0	0	1	5 + 26 part	711805	88.009	1.002	0.42	1306.76	26.86	196299	4238757	58646	58669	24840	29251	27	26
SAL_IA7814AA_AS	SAL_IA7814AA_AS.scaffold	130	62	44	39	34	23	5124332	5101789	5062781	5028650	4959789	4549139	77	619990	5111967	4809037	52.01	52.09	229083	229083	108117	108413	7	7	15	13	76	24	4470643	130	0	2	1	26 + 30 part	856190	88.248	1.003	2.7	1311.09	26.79	178097	4254128	57211	57638	19108	32053	29	27
SAL_IA7816AA_AS	SAL_IA7816AA_AS.scaffold	68	53	38	36	32	27	5097963	5091579	5059904	5047150	4982899	4793590	59	707781	5095487	4809037	52.09	52.09	222296	238838	106499	108412	8	7	16	14	77	25	4415092	134	0	0	1	10 + 28 part	841220	88.217	1.003	0	1310.38	26.97	148081	4253011	57211	57392	19108	31715	29	27
SAL_IA7821AA_AS	SAL_IA7821AA_AS.scaffold	64	42	32	31	28	23	5055315	5045732	5024508	5018313	4974935	4771984	51	961030	5051857	4809037	52.01	52.09	238836	331668	149899	150619	6	5	12	11	84	24	4642150	134	0	0	1	8 + 25 part	800415	88.221	1.002	0	1306.33	26.3	148081	4250409	56735	57371	21903	31096	29	27
SAL_IA7822AA_AS	SAL_IA7822AA_AS.scaffold	58	40	30	29	25	21	4962882	4955919	4938973	4932778	4859938	4703334	45	756893	4959225	4809037	52.09	52.09	282891	282891	160572	199503	5	5	11	10	79	20	4515827	130	0	0	0	6 + 23 part	712190	88.154	1.002	0	1306.48	26.32	148092	4246628	58646	68067	26911	32053	27	26
SAL_IA7824AA_AS	SAL_IA7824AA_AS.scaffold	81	47	32	30	26	21	5099071	5088099	5057106	5044352	4980101	4794490	53	707880	5092059	4809037	52.1	52.09	292119	292119	209007	211043	6	6	11	10	77	19	4466810	131	0	0	1	11 + 24 part	841975	88.212	1.002	0	1306.61	26.38	196297	4249525	57356	68067	21626	32082	28	25
SAL_IA7828AA_AS	SAL_IA7828AA_AS.scaffold	66	46	31	26	22	18	4905897	4895567	4864189	4829858	4772657	4601418	57	843807	4903159	4809037	52.18	52.09	394010	394010	164206	238839	4	4	9	8	79	17	4497273	128	0	0	1	12 + 26 part	663133	88.042	1.001	0	1305.38	26.45	196296	4239114	58646	58646	31224	32082	25	25
SAL_IA7830AA_AS	SAL_IA7830AA_AS.scaffold	86	48	40	36	31	24	4962104	4946445	4924812	4898988	4822757	4560011	59	632046	4954124	4809037	52.14	52.09	209701	209701	108413	121348	7	7	15	14	75	25	4418106	131	0	0	1	11 + 30 part	710769	88.111	1.001	0	1306.58	26.38	148029	4242931	57211	57948	26538	31715	28	27
SAL_IA7837AA_AS	SAL_IA7837AA_AS.scaffold	68	40	35	32	28	26	4880451	4868920	4858027	4834692	4755956	4671294	50	552823	4875477	4809037	52.2	52.09	225813	225813	149871	149871	7	7	14	14	77	21	4217601	129	0	0	1	7 + 33 part	628788	88.161	1.002	6.52	1308.93	26.58	148172	4245992	57212	57471	29249	32082	28	27
SAL_IA7839AA_AS	SAL_IA7839AA_AS.scaffold	83	55	40	36	31	23	5089915	5079811	5049189	5024330	4942096	4639410	62	707880	5084453	4809037	52.09	52.09	221533	221533	108413	150794	6	6	13	12	78	23	4468532	130	0	0	2	14 + 28 part	832469	88.221	1.002	0	1307.93	26.78	148197	4251584	56876	57371	19816	31715	30	28
SAL_IA7849AA_AS	SAL_IA7849AA_AS.scaffold	90	59	44	39	34	30	4983871	4970453	4942598	4907499	4813511	4660599	72	453549	4979213	4809037	52.07	52.09	185367	187376	113607	113696	10	9	18	17	75	25	4201431	126	0	0	1	17 + 34 part	729739	88.159	1.002	6.45	1304.07	26.3	196300	4247322	57350	58646	20340	28733	28	26
SAL_IA7877AA_AS	SAL_IA7877AA_AS.scaffold	141	85	65	57	46	33	5135743	5110983	5061718	5003901	4801135	4405001	108	337331	5127240	4809037	52.13	52.09	149896	155025	77516	87510	13	12	24	22	73	27	3717761	126	1	0	3	35 + 49 part	877945	88.128	1.003	12.54	1308.28	26.52	129066	4244964	46228	48288	16754	24653	36	32
SAL_IA7881AA_AS	SAL_IA7881AA_AS.scaffold	166	101	73	63	49	33	5188219	5163080	5097635	5027432	4778933	4271369	120	593745	5176160	4809037	52.16	52.09	101215	139855	63105	74324	11	9	27	23	73	27	3627858	128	0	0	3	43 + 50 part	928850	88.094	1.003	7.03	1309.36	26.53	148073	4244189	47870	50420	16347	20961	36	32
SAL_IA7882AA_AS	SAL_IA7882AA_AS.scaffold	81	55	46	41	35	25	5019756	5007617	4987385	4950900	4840098	4501737	66	600843	5015404	4809037	52.17	52.09	225879	376789	82360	98785	6	5	15	13	75	21	4106300	129	0	0	4	9 + 40 part	767497	88.139	1.002	6.82	1309.09	26.52	196293	4246456	54524	57211	19987	26477	29	28
SAL_IA7884AA_AS	SAL_IA7884AA_AS.scaffold	128	81	68	57	45	31	5026832	5009374	4980772	4898198	4690206	4182518	95	569296	5019882	4809037	52.17	52.09	136841	136841	80905	83086	11	11	25	23	72	26	3646737	130	1	1	4	16 + 51 part	765883	88.151	1.003	11.49	1311.73	26.7	148156	4249870	47875	48290	17856	24652	34	32
SAL_IA7889AA_AS	SAL_IA7889AA_AS.scaffold	83	53	40	35	29	25	5024560	5012080	4983167	4947042	4846422	4703829	63	600843	5019161	4809037	52.17	52.09	271001	271001	109025	116381	6	6	14	12	78	22	4334255	130	0	1	2	13 + 35 part	768745	88.19	1.002	10.88	1310.46	27.02	148092	4248375	52916	57211	24653	29924	30	28
SAL_IA8851AA_AS	SAL_IA8851AA_AS.scaffold	91	57	42	39	32	27	4932069	4919079	4890703	4867943	4735993	4550796	69	749700	4927057	4809037	52.11	52.09	248703	248703	110686	110686	7	7	15	15	85	26	4307212	125	0	0	1	14 + 34 part	673011	88.184	1.003	6.96	1305.91	26.36	196296	4251062	57212	57947	21903	26264	28	27
SAL_IA9471AA_AS	SAL_IA9471AA_AS.scaffold	153	116	97	85	61	38	4882699	4867724	4815381	4720439	4304650	3489455	127	208899	4875531	4809037	52.17	52.09	74506	74509	44263	45303	22	21	42	41	63	35	2911934	118	0	0	4	21 + 59 part	651009	87.611	1.003	6.34	1304.01	25.85	127791	4218284	42149	43366	15986	16532	37	36
SAL_IA9472AA_AS	SAL_IA9472AA_AS.scaffold	84	60	49	46	39	29	4916454	4908822	4884839	4864906	4742224	4364552	63	431203	4910615	4809037	52.05	52.09	165087	165087	91211	97105	10	10	20	19	77	25	3936266	129	0	0	3	10 + 39 part	679604	87.826	1.002	0	1308.15	26.57	127791	4228650	51900	52909	26261	29843	31	30
SAL_IA9937AA_AS	SAL_IA9937AA_AS.scaffold	100	68	54	44	35	25	5040633	5026542	4990659	4921292	4760018	4405600	79	600843	5034417	4809037	52.16	52.09	219457	219457	87793	92988	7	7	16	14	78	26	4321933	128	0	0	3	18 + 40 part	784234	88.154	1.003	8.28	1309.26	26.61	148091	4247120	52048	54204	18875	26261	31	29
SAL_IB0043AA_AS	SAL_IB0043AA_AS.result	97	64	52	49	39	23	4936520	4923876	4899397	4878955	4707104	4142383	72	503056	4929362	4809037	52.13	52.09	198039	198039	79389	83628	7	7	17	16	69	22	3962128	127	1	1	2	21 + 35 part	691607	88.008	1.001	1.22	1304.81	26.27	196293	4235771	52917	56337	25352	30504	29	28
SAL_IB0052AA_AS	SAL_IB0052AA_AS.result	128	93	79	68	52	35	4907505	4892851	4860526	4774605	4491469	3854891	105	262857	4901279	4809037	52.19	52.09	96580	99240	58943	61880	17	16	32	31	74	36	3468408	120	0	1	4	20 + 53 part	661781	87.856	1.003	1.02	1310	26.2	110999	4235587	44821	45742	17179	18066	34	33
SAL_IB1246AA_AS	SAL_IB1246AA_AS.result	72	53	45	42	33	26	4892077	4883388	4866447	4843112	4672110	4420416	62	569349	4888989	4809037	52.17	52.09	225811	225811	83579	83579	6	6	15	15	75	22	4012715	128	1	1	1	10 + 38 part	653560	87.903	1.002	2.84	1305.92	26.45	196289	4233436	57212	57947	23580	25621	27	26
SAL_IB1255AA_AS	SAL_IB1255AA_AS.result	100	74	61	58	45	32	4941776	4929987	4899508	4878259	4645883	4142114	83	324120	4936241	4809037	52.12	52.09	121882	123625	76716	77350	13	12	26	24	68	32	3868864	128	1	0	1	22 + 40 part	698618	87.996	1.001	0.38	1303	26.02	196297	4235682	50937	51129	19855	26301	32	31
SAL_IB1331AA_AS	SAL_IB1331AA_AS.result	150	106	83	74	52	37	4965855	4943226	4891821	4829036	4419501	3872486	126	286934	4958174	4809037	52.13	52.09	92846	94909	53011	55048	16	15	35	32	68	35	3468067	126	0	1	1	35 + 53 part	716074	87.966	1.003	0.2	1303.32	26.22	165940	4236812	43840	47674	17365	18534	36	34
SAL_IB1460AA_AS	SAL_IB1460AA_AS.result	91	54	43	41	33	21	4939325	4925396	4901734	4889783	4766010	4335911	63	706452	4931656	4809037	52.12	52.09	313627	313627	90835	91198	5	5	13	12	72	19	4163349	129	1	0	2	18 + 29 part	693857	88.033	1.001	0.39	1304.63	26.29	196301	4236827	57211	57947	26911	30410	28	27
SAL_IB1467AA_AS	SAL_IB1467AA_AS.result	170	136	107	91	67	37	5115663	5099074	5027334	4918405	4475904	3401301	153	275471	5110350	4809037	52.18	52.09	70951	74352	40946	45941	22	20	47	42	62	36	2852843	120	1	1	4	39 + 62 part	873453	87.85	1.003	4.42	1302.66	25.94	172672	4231986	36062	39708	14436	17309	41	37
SAL_IB1471AA_AS	SAL_IB1471AA_AS.result	131	108	89	81	64	42	4930049	4919049	4872665	4817711	4524221	3731250	116	251641	4924538	4809037	52.17	52.09	78221	78714	52210	58566	23	22	42	40	63	33	2862121	122	0	1	5	19 + 56 part	700649	87.638	1.002	6.09	1304.24	25.96	101703	4218383	44122	44511	17486	18874	40	39
SAL_IB1473AA_AS	SAL_IB1473AA_AS.result	101	75	59	54	45	36	4977010	4962994	4927177	4889306	4718495	4399019	87	472120	4971765	4809037	52.13	52.09	114165	123884	77862	80715	13	12	26	24	69	28	3813781	125	0	1	5	20 + 48 part	742003	87.799	1.002	4.18	1309.31	26.1	125794	4227208	51008	51900	18693	22205	33	32
SAL_IB1474AA_AS	SAL_IB1474AA_AS.result	182	145	118	99	61	35	5108641	5089870	5034357	4889500	4231140	3236724	164	191687	5102622	4809037	52.2	52.09	69883	70789	36813	45335	24	22	49	43	55	37	2823009	111	0	1	6	38 + 73 part	865285	87.842	1.003	9.5	1303.02	26.02	128981	4231859	33578	37841	12954	15392	43	39
SAL_IB1477AA_AS	SAL_IB1477AA_AS.result	155	120	97	85	59	31	4962368	4943883	4883664	4794517	4310664	3325425	135	285831	4954678	4809037	52.2	52.09	87841	91211	37830	40005	18	17	40	38	58	28	2831500	119	0	0	7	28 + 65 part	731921	87.597	1.002	4.12	1309.99	26.02	127791	4218840	39221	40567	17856	18693	41	39
SAL_IB1479AA_AS	SAL_IB1479AA_AS.result	154	129	103	90	64	40	4913371	4901938	4836631	4743043	4293923	3473206	137	172402	4907916	4809037	52.24	52.09	76671	76671	44363	46854	23	23	45	43	62	37	2736189	122	0	1	4	18 + 57 part	678546	87.665	1.003	0.39	1304.81	25.81	123780	4220954	39774	40156	15277	16235	40	39
SAL_IB1482AA_AS	SAL_IB1482AA_AS.result	180	149	126	109	68	35	5156366	5140506	5087740	4963964	4202461	3029526	163	191687	5150502	4809037	52.18	52.09	63505	69347	30754	36585	28	25	56	49	62	43	2687514	113	0	0	6	29 + 73 part	914338	87.826	1.003	4.39	1301.74	25.78	124930	4230521	30353	34118	12779	16292	48	43
SAL_IB1483AA_AS	SAL_IB1483AA_AS.result	78	65	51	47	40	29	4628395	4624059	4589813	4561998	4439203	4063402	66	439908	4625003	4809037	52.2	52.09	169509	147219	93149	75835	10	11	20	22	70	27	3897789	139	0	2	2	9 + 34 part	425627	87.148	1.002	1.04	1519.5	28.56	149203	4194850	56424	53717	27203	23067	27	29
SAL_IB1489AA_AS	SAL_IB1489AA_AS.result	104	82	68	61	51	38	4922944	4912533	4876420	4823879	4625694	4136967	87	448976	4916878	4809037	52.2	52.09	92908	94295	64459	65814	15	14	31	29	74	29	3372612	125	0	0	3	13 + 49 part	688975	87.77	1.002	0.37	1306.53	26.44	121334	4224334	48159	49255	18788	24653	38	37
SAL_IB1493AA_AS	SAL_IB1493AA_AS.result	176	153	125	107	72	35	4912582	4901910	4832363	4695181	4091589	2772155	160	172398	4907376	4809037	52.24	52.09	58516	58666	33323	34402	30	29	58	56	61	41	2613061	120	0	1	5	18 + 74 part	682064	87.583	1.003	2.22	1303.84	25.55	123780	4216486	32471	32772	14284	14887	48	47
SAL_IB1494AA_AS	SAL_IB1494AA_AS.result	85	59	54	50	40	27	4978197	4964639	4952371	4923986	4751851	4273764	74	476675	4973985	4809037	52.18	52.09	198710	198710	81551	82716	8	8	19	18	74	24	3889559	127	1	0	1	14 + 40 part	729586	88.091	1.002	2.35	1307.15	26.86	196300	4242886	49655	51943	19432	26252	30	29
SAL_IB1495AA_AS	SAL_IB1495AA_AS.result	100	78	70	62	52	31	4922702	4912635	4895961	4834263	4642130	3883326	85	318212	4917658	4809037	52.19	52.09	139657	139657	59261	59917	14	14	28	27	75	33	3837133	124	0	0	4	13 + 47 part	689141	87.784	1.002	0.18	1305.32	26.03	127791	4226045	43840	45742	18875	20923	35	34
SAL_IB1508AA_AS	SAL_IB1508AA_AS.result	152	125	101	89	67	36	4960850	4947154	4889150	4798731	4390731	3277080	135	189255	4954462	4809037	52.19	52.09	66831	72492	39631	43804	23	22	46	44	64	38	3020795	123	0	0	4	26 + 67 part	738004	87.496	1.002	4.18	1304.68	25.74	123778	4212096	37122	38137	16659	18064	43	41
SAL_IB1510AA_AS	SAL_IB1510AA_AS.result	97	68	59	52	44	31	4984647	4970319	4949016	4897010	4759069	4304356	82	446437	4979235	4809037	52.17	52.09	150258	172119	69468	82297	10	9	22	20	74	28	3872314	127	0	1	1	19 + 45 part	732454	88.124	1.002	4.18	1308.9	26.85	128985	4245186	51879	54524	18797	26261	32	30
SAL_IB1511AA_AS	SAL_IB1511AA_AS.result	127	100	89	80	56	34	4907108	4893623	4864909	4798601	4400215	3572708	113	300297	4901667	4809037	52.15	52.09	81779	81779	46076	49984	17	17	37	35	67	35	3156624	119	0	1	5	17 + 62 part	658370	88.036	1.002	8.41	1305.07	26.48	153653	4240781	42317	42342	17704	18696	37	36
SAL_IB1515AA_AS	SAL_IB1515AA_AS.result	146	133	101	87	59	34	4679950	4673591	4590521	4487017	4037980	3146727	138	253068	4677153	4809037	52.34	52.09	68211	68210	39465	37222	21	22	43	45	61	40	2888950	133	0	0	3	17 + 64 part	497339	86.672	1.003	0	1512.82	27.23	152191	4172859	41641	39003	18001	16273	35	37
SAL_IB1517AA_AS	SAL_IB1517AA_AS.result	112	71	49	44	35	24	4960648	4943123	4895422	4866844	4693936	4320488	85	635729	4951634	4809037	52.18	52.09	239265	239265	90710	97535	7	7	16	15	75	25	4182554	124	1	0	2	21 + 44 part	706659	88.107	1.002	2.36	1302.71	26.41	128982	4242723	51876	52014	21903	25633	30	29
SAL_IB1518AA_AS	SAL_IB1518AA_AS.result	103	71	57	51	47	29	4944969	4930698	4903174	4865168	4800583	4191940	84	565275	4938944	4809037	52.22	52.09	137822	137822	74148	74577	9	9	22	20	74	27	3847053	127	0	0	2	21 + 45 part	690761	88.215	1.001	2.37	1310.24	26.45	196300	4246875	51880	52918	19839	25429	30	29
SAL_IB1523AA_AS	SAL_IB1523AA_AS.result	76	49	42	38	32	27	5026765	5014149	4996434	4968049	4856575	4680767	61	627500	5021414	4809037	52.11	52.09	225813	225813	91000	111700	6	6	15	13	77	20	4003244	127	1	0	2	14 + 34 part	779273	88.069	1.002	2.31	1306.64	26.75	196296	4241778	54524	57212	18884	26575	29	27
SAL_IB1524AA_AS	SAL_IB1524AA_AS.result	74	49	42	37	31	23	4979798	4967844	4953820	4915758	4792534	4511945	61	627500	4975111	4809037	52.13	52.09	223714	223714	139247	149836	6	6	13	12	78	20	4177275	128	1	0	1	15 + 34 part	730375	88.123	1.002	4.58	1309.15	26.9	196296	4243698	51941	54524	25943	28042	29	27
SAL_IB1529AA_AS	SAL_IB1529AA_AS.result	88	60	54	50	37	28	5032265	5019501	5005541	4977156	4753596	4409194	72	524749	5026736	4809037	52.17	52.09	213602	213602	81551	82642	8	8	18	16	76	26	4153716	126	1	0	2	19 + 40 part	781187	88.133	1.002	4.28	1307.96	26.73	196300	4244639	51876	54524	19360	26252	30	28
SAL_IB1532AA_AS	SAL_IB1532AA_AS.result	133	110	96	88	61	36	4922247	4911993	4883481	4823735	4324154	3429128	117	353229	4916896	4809037	52.2	52.09	74424	76099	45750	46806	21	20	42	40	68	38	3079799	125	0	2	3	12 + 60 part	688713	87.746	1.002	2.42	1305.74	25.81	105294	4224083	37958	38753	17627	18331	43	42
SAL_IB1536AA_AS	SAL_IB1536AA_AS.result	124	101	73	66	52	38	4888096	4875345	4801430	4752955	4502337	4038979	114	374600	4884995	4809037	52.06	52.09	101418	101418	59077	60602	15	15	32	31	66	33	3353242	132	2	1	3	24 + 49 part	719165	86.374	1.003	13.06	1325.3	24.19	225682	4160776	48397	48397	16421	18432	31	31
SAL_IB1538AA_AS	SAL_IB1538AA_AS.result	132	107	93	81	57	31	5026887	5015159	4986707	4896648	4452329	3426653	118	449419	5022623	4809037	52.19	52.09	82982	83625	45032	46798	16	15	39	35	66	36	3309329	118	0	0	4	23 + 58 part	784128	87.906	1.003	2.17	1302.89	26.21	196293	4233992	42390	44202	15219	17932	39	36
SAL_IB1539AA_AS	SAL_IB1539AA_AS.result	83	56	47	42	35	26	4981439	4968993	4946791	4909153	4782851	4465090	69	536625	4976819	4809037	52.17	52.09	225813	225813	82644	93130	7	7	16	14	78	24	4190828	128	1	0	1	18 + 38 part	732959	88.103	1.002	2.35	1307.49	26.67	196300	4243561	54524	56977	22017	26911	29	28
SAL_IB1541AA_AS	SAL_IB1541AA_AS.result	79	54	48	41	33	24	4913403	4901649	4887641	4839045	4692922	4348780	65	576206	4908340	4809037	52.12	52.09	225813	225813	82297	89902	7	7	15	14	74	21	4021049	125	1	1	1	12 + 38 part	663608	88.096	1.002	5.46	1308	26.81	196300	4243030	54524	56864	26261	28042	28	27
SAL_IB1544AA_AS	SAL_IB1544AA_AS.result	95	62	49	44	39	30	5089298	5074833	5050451	5015850	4911867	4580161	75	542874	5083095	4809037	51.94	52.09	164651	170770	94103	101764	9	8	19	17	74	26	4008819	130	0	1	2	16 + 45 part	841550	88.042	1.002	3.8	1308.58	26.03	196296	4240954	51892	55183	18884	26575	30	27
SAL_IB1545AA_AS	SAL_IB1545AA_AS.result	112	86	77	68	52	31	4906233	4894147	4873916	4801186	4496380	3784975	97	396355	4901099	4809037	52.2	52.09	99882	103769	53348	54349	13	12	29	28	70	30	3390565	124	0	0	1	12 + 54 part	654794	88.074	1.003	4.39	1309.05	26.54	196296	4242965	44940	45742	18921	20072	34	33
SAL_IB1546AA_AS	SAL_IB1546AA_AS.result	92	64	57	52	37	30	5000249	4987771	4971215	4937355	4651182	4385881	75	449289	4994462	4809037	52.09	52.09	165050	170433	80278	84109	10	9	21	19	71	23	3776894	125	0	0	3	14 + 43 part	748948	88.109	1.002	4.34	1308.37	26.88	196296	4243539	48159	49944	19488	26261	32	30
SAL_IB1548AA_AS	SAL_IB1548AA_AS.result	126	102	88	79	56	32	4976886	4965841	4933649	4869477	4475542	3591332	112	375736	4972019	4809037	52.12	52.09	82950	90935	47665	48093	16	15	35	33	70	35	3252523	127	1	0	2	21 + 53 part	727040	88.045	1.003	2.35	1307.43	26.38	127791	4241003	41938	42292	17856	18755	39	37
SAL_IB1549AA_AS	SAL_IB1549AA_AS.result	96	70	60	55	41	30	4991983	4979994	4957955	4923107	4660074	4283482	81	365483	4986685	4809037	52.13	52.09	150726	150726	77315	91000	11	11	22	20	73	26	3695086	124	0	1	3	16 + 45 part	744152	88.047	1.002	4.37	1308.44	26.78	172637	4240456	51657	52918	18921	22377	31	29
SAL_IB1551AA_AS	SAL_IB1551AA_AS.result	82	55	48	44	34	25	5044706	5032476	5011148	4982763	4801620	4475600	67	558855	5039783	4809037	52.21	52.09	271390	271390	81551	90176	6	6	15	13	76	22	4131937	128	1	0	2	17 + 35 part	796878	88.081	1.002	4.31	1306.76	26.37	196300	4241920	52918	55379	20072	26911	30	28
SAL_IB1553AA_AS	SAL_IB1553AA_AS.result	153	119	87	80	58	37	5128388	5110639	5037606	4991679	4605840	3850263	137	289215	5122805	4809037	52.12	52.09	87458	90819	50000	58489	19	17	37	33	66	39	3402324	122	0	1	3	37 + 59 part	878784	87.995	1.003	4.08	1306.73	26.21	153630	4239401	40567	43020	15132	18747	39	35
SAL_IB1556AA_AS	SAL_IB1556AA_AS.result	85	56	48	44	36	25	4964922	4951038	4934069	4905684	4755579	4355381	69	471374	4959441	4809037	52.13	52.09	177335	177335	91000	130653	8	8	17	15	73	23	4148688	126	1	1	1	17 + 39 part	715039	88.115	1.002	8.31	1308.82	26.9	196296	4243048	54524	56860	24652	28042	28	27
SAL_IB1558AA_AS	SAL_IB1558AA_AS.result	84	60	53	49	39	28	5006570	4995391	4978850	4949096	4756931	4336003	71	601934	5002082	4809037	52.08	52.09	177111	177111	81551	82297	8	8	19	18	74	23	3960834	126	0	1	3	18 + 38 part	756015	88.124	1.002	2.34	1308.66	26.71	196296	4243970	51940	54524	19488	26261	31	29
SAL_IB1560AA_AS	SAL_IB1560AA_AS.result	104	74	64	57	46	26	4932164	4916864	4893507	4845717	4648290	3933243	89	560766	4926946	4809037	52.21	52.09	150237	150237	72856	77555	10	10	23	21	72	28	3789105	124	0	1	2	23 + 48 part	682136	88.084	1.002	8.34	1307.2	26.75	196296	4242546	48159	48750	21872	25495	32	31
SAL_IB1563AA_AS	SAL_IB1563AA_AS.result	71	45	40	35	29	23	4876740	4865051	4852783	4818632	4702652	4473082	56	627500	4871742	4809037	52.2	52.09	223713	223713	139247	139247	7	7	14	14	75	23	4288493	129	1	0	2	9 + 34 part	627252	88.101	1.002	4.47	1308.91	26.65	172601	4243328	57212	57947	26579	29251	27	26
SAL_IB1565AA_AS	SAL_IB1565AA_AS.result	93	61	50	44	38	28	5045778	5032535	5010846	4970363	4857799	4513627	69	472121	5037701	4809037	52.08	52.09	196623	196623	97046	112807	9	9	18	16	72	24	4150135	128	0	1	3	15 + 37 part	810723	87.772	1.001	3.33	1308.5	26.18	128982	4224730	51871	56517	18197	26261	30	28
SAL_IB1566AA_AS	SAL_IB1566AA_AS.result	130	102	85	77	58	35	5005452	4992191	4945543	4885805	4526698	3739018	114	378588	4999952	4809037	52.19	52.09	83914	84117	48075	55693	17	16	36	33	64	30	3023288	122	0	1	3	20 + 59 part	758964	87.976	1.002	2.2	1304.17	26.28	172641	4237271	44671	45466	17544	20010	36	34
SAL_IB1567AA_AS	SAL_IB1567AA_AS.result	97	63	41	36	31	23	4956990	4941113	4890696	4859601	4780106	4506288	77	426308	4950028	4809037	52.16	52.09	278740	282781	135228	149879	8	7	14	13	76	24	4471262	124	1	1	1	17 + 41 part	705773	88.111	1.002	2.55	1303.31	26.48	128510	4242717	57211	57442	25633	28616	29	28
SAL_IB1568AA_AS	SAL_IB1568AA_AS.result	81	54	46	43	37	27	5000612	4988476	4970089	4946754	4834307	4485419	65	575747	4995342	4809037	52.09	52.09	177317	213602	90710	98467	8	7	16	15	76	23	4090102	128	0	1	1	15 + 38 part	750864	88.092	1.002	2.4	1310.32	26.67	196296	4243862	54524	57212	21888	26911	29	27
SAL_IB1569AA_AS	SAL_IB1569AA_AS.result	71	44	38	34	29	23	4920990	4909248	4895627	4867242	4765431	4540914	54	522624	4915354	4809037	52.2	52.09	271390	271390	130698	130698	6	6	13	13	74	21	4270018	128	1	0	2	10 + 32 part	671704	88.107	1.002	4.37	1308.4	26.79	196300	4242598	57947	58646	26568	30708	27	26
SAL_IB1570AA_AS	SAL_IB1570AA_AS.result	76	50	41	36	30	22	4904779	4893473	4874376	4840442	4719262	4411690	58	471333	4898627	4809037	52.2	52.09	225812	225812	149891	149891	7	7	13	13	77	22	4277674	129	0	1	2	11 + 34 part	655342	88.07	1.002	4.27	1305.64	26.54	196296	4240879	53027	57212	26261	26911	28	27
SAL_IB1571AA_AS	SAL_IB1571AA_AS.result	144	96	64	58	40	25	4984188	4962235	4889541	4852486	4528068	3980711	113	377138	4973957	4809037	52.15	52.09	168263	191293	76021	79486	10	9	22	20	71	30	4003183	120	1	0	4	33 + 56 part	756572	87.53	1.002	2.59	1298.04	26.2	128510	4215432	50340	50828	17338	19754	32	31
SAL_IB1572AA_AS	SAL_IB1572AA_AS.result	89	64	54	48	39	27	4977562	4966390	4943864	4896264	4746064	4326059	74	532773	4972532	4809037	52.18	52.09	169159	177335	82644	90380	9	8	19	18	74	26	4100869	129	1	1	1	12 + 41 part	727175	88.104	1.002	3.4	1306.91	26.6	196300	4243340	49944	51941	19488	26230	30	28
SAL_IB1573AA_AS	SAL_IB1573AA_AS.result	103	75	54	47	40	24	5017977	5004805	4958780	4909391	4796831	4225881	87	493007	5012189	4809037	52.13	52.09	225814	225814	87458	91447	8	8	18	16	78	29	4042101	127	0	0	0	14 + 46 part	765305	88.082	1.003	2.13	1308.6	26.56	196296	4244524	52258	54235	21886	26912	31	29
SAL_IB1574AA_AS	SAL_IB1574AA_AS.result	79	53	46	43	38	27	4913507	4901821	4883495	4860160	4762573	4381704	63	471828	4908174	4809037	52.12	52.09	184580	184580	110374	110374	9	9	17	17	74	25	4168102	128	1	1	3	11 + 39 part	665387	88.077	1.002	5.24	1307.09	26.56	196300	4242198	54524	56956	24652	26568	29	28
SAL_IB1575AA_AS	SAL_IB1575AA_AS.result	93	66	56	50	42	29	4883102	4870602	4848674	4806865	4663322	4213173	79	471807	4878805	4809037	52.24	52.09	139248	139248	84113	84113	10	10	21	21	75	30	3993300	127	0	1	2	15 + 44 part	641639	87.919	1.002	0.39	1305.03	26.25	196296	4235019	49914	49944	20072	22017	31	30
SAL_IB1576AA_AS	SAL_IB1576AA_AS.result	83	49	37	32	29	23	4913334	4899969	4873031	4838325	4771775	4550086	58	590791	4905722	4809037	52.22	52.09	271383	271383	139247	153519	6	6	12	11	81	20	4268544	130	1	1	1	14 + 34 part	662610	88.053	1.002	3.44	1310.55	26.47	196296	4242906	56859	56859	26261	29251	28	28
SAL_IB1577AA_AS	SAL_IB1577AA_AS.result	116	80	63	57	45	32	4981573	4962854	4928967	4890033	4658687	4236446	95	308235	4973543	4809037	52.12	52.09	121893	153870	77782	81512	12	11	25	23	67	25	3605645	125	1	1	5	25 + 47 part	744897	87.767	1.002	4.42	1307.06	25.99	127791	4225649	51900	52909	19448	25456	32	30
SAL_IB1579AA_AS	SAL_IB1579AA_AS.result	116	89	75	66	52	33	4913625	4900281	4865021	4802404	4550419	3893438	102	427247	4908749	4809037	52.14	52.09	93004	93004	54768	55079	12	12	29	28	74	30	3453419	123	0	0	3	20 + 51 part	664847	88.058	1.002	2.22	1308.63	26.85	196300	4241802	44327	44821	19413	21660	34	33
SAL_IB1580AA_AS	SAL_IB1580AA_AS.result	82	51	44	40	35	25	4980824	4966264	4951188	4922803	4822858	4472349	65	536625	4975051	4809037	52.17	52.09	271124	271124	84109	93087	7	7	16	14	77	23	4197548	128	0	0	1	14 + 40 part	731915	88.1	1.001	4.12	1307.08	26.74	196300	4242870	54524	57947	24652	28042	29	27
SAL_IB1583AA_AS	SAL_IB1583AA_AS.result	73	46	41	37	33	24	4913538	4901425	4888920	4860535	4781799	4448221	57	471273	4908116	4809037	52.12	52.09	225813	225813	99151	139247	7	7	15	14	77	24	4295535	127	1	1	2	10 + 35 part	663991	88.116	1.002	0.41	1308.83	26.83	196300	4243350	56868	57212	26565	28042	28	27
SAL_IB1584AA_AS	SAL_IB1584AA_AS.result	84	62	55	50	42	30	4964296	4953392	4937455	4899450	4749888	4324267	73	428017	4960083	4809037	52.12	52.09	149877	172554	81551	82642	10	9	21	19	77	29	4156839	124	0	1	1	13 + 43 part	714701	88.087	1.002	2.18	1308.27	26.89	196296	4243565	48159	49944	21022	26261	32	30
SAL_IB1587AA_AS	SAL_IB1587AA_AS.result	88	59	48	43	37	25	4884551	4870956	4849604	4814898	4694061	4240788	71	522627	4878411	4809037	52.21	52.09	225310	225310	84277	84277	8	8	17	17	76	23	3952589	127	1	0	3	14 + 42 part	636494	88	1.002	2.44	1312.82	26.89	196296	4240474	49944	50975	26252	26564	30	29
SAL_IB1588AA_AS	SAL_IB1588AA_AS.result	85	50	42	39	34	26	4785050	4770805	4754850	4734747	4642383	4341514	61	420246	4777787	4809037	52.15	52.09	188120	188120	122323	122323	9	9	17	17	75	26	4224815	124	0	0	1	10 + 36 part	536685	88.024	1.002	4.71	1301.53	26.25	196301	4239287	58646	58646	26261	26252	26	26
SAL_IB1590AA_AS	SAL_IB1590AA_AS.result	75	55	48	44	38	26	4872995	4862811	4848362	4820358	4726926	4302127	65	471376	4869635	4809037	52.21	52.09	184385	184385	94287	94287	8	8	17	17	77	27	4182016	132	0	0	0	10 + 39 part	630834	87.99	1.002	0.37	1307.68	26.66	196300	4237994	51813	52497	26579	26613	30	29
SAL_IB1593AA_AS	SAL_IB1593AA_AS.result	81	54	50	46	39	30	4817646	4804620	4795580	4767195	4630111	4304237	67	444777	4812895	4809037	52.14	52.09	172298	172298	81551	81551	10	10	20	20	70	26	3912579	127	0	0	1	9 + 42 part	574998	87.955	1.002	4.49	1305.57	26.46	196300	4235754	54524	54524	26575	26575	27	27
SAL_IB1595AA_AS	SAL_IB1595AA_AS.result	71	51	44	40	36	25	4873965	4865333	4849641	4825199	4746267	4364205	59	471897	4870497	4809037	52.21	52.09	209049	209049	91738	93125	7	7	16	15	79	25	4209531	132	0	0	0	6 + 38 part	629983	87.997	1.002	0.18	1307.95	26.73	196296	4239096	47876	48159	26252	26579	31	30
SAL_IB1597AA_AS	SAL_IB1597AA_AS.result	99	68	51	46	40	32	4981513	4966497	4926026	4886828	4777430	4509814	79	472121	4973837	4809037	52.12	52.09	172402	172402	83915	87155	10	10	21	20	70	26	3895158	123	0	1	5	19 + 44 part	746020	87.794	1.001	2.29	1307.61	26.08	128939	4226480	51897	56517	19560	26911	32	30
SAL_IB1598AA_AS	SAL_IB1598AA_AS.result	55	39	34	31	28	21	4873224	4865805	4857526	4838786	4780738	4510304	46	536068	4870357	4809037	52.2	52.09	273713	273713	150065	150065	6	6	12	12	79	21	4418373	135	0	0	0	5 + 29 part	630863	87.996	1.002	2.22	1307.92	26.63	196300	4238346	58646	58646	26568	29251	26	26
SAL_IB1601AA_AS	SAL_IB1601AA_AS.result	66	46	41	37	31	24	4815046	4805412	4791889	4762995	4657910	4404044	57	522599	4812085	4809037	52.14	52.09	271390	271390	113985	113985	7	7	14	14	77	22	4160015	127	0	1	1	7 + 34 part	574762	87.946	1.002	2.45	1305.63	26.39	196300	4235947	54524	54524	26576	26576	27	27
SAL_IB1602AA_AS	SAL_IB1602AA_AS.result	68	44	39	35	30	24	4909090	4898069	4886574	4858189	4761306	4558041	54	661211	4904209	4809037	52.2	52.09	253294	376793	93044	139247	6	5	13	12	76	21	4249719	132	1	1	2	7 + 36 part	645956	88.41	1.002	2.45	1315.91	26.84	196300	4258061	56940	57212	26911	30298	28	27
SAL_IB1604AA_AS	SAL_IB1604AA_AS.result	62	27	23	22	20	16	4750813	4737258	4726156	4720246	4684564	4547912	34	936132	4741961	4809037	52.13	52.09	410571	372082	224705	224705	4	5	8	8	80	16	4547912	129	1	0	0	1 + 17 part	507699	87.942	1.001	0.34	1314.39	26.81	195721	4233687	74049	74049	32514	31192	23	23
SAL_IB1605AA_AS	SAL_IB1605AA_AS.result	169	134	111	98	63	29	4875904	4859917	4798846	4698260	4129536	2859036	147	271060	4868746	4809037	52.12	52.09	68844	68844	37355	37615	22	22	48	46	70	41	3021672	121	0	0	4	21 + 67 part	642839	87.595	1.003	4.09	1325.27	25.9	152759	4221701	36453	36789	15392	16066	44	43
SAL_IB1606AA_AS	SAL_IB1606AA_AS.result	78	55	41	35	29	23	5015947	5005186	4979090	4934265	4833310	4621330	63	659716	5010678	4809037	52.17	52.09	376789	376789	102497	122966	5	5	13	11	80	21	4377127	126	0	0	2	15 + 35 part	767323	88.075	1.002	2.18	1308.8	26.42	196297	4242567	51879	57211	24652	30999	30	28
SAL_IB1607AA_AS	SAL_IB1607AA_AS.result	138	107	93	87	62	35	4919150	4901786	4869062	4822370	4383824	3410472	126	247015	4915225	4809037	52.25	52.09	75346	78064	46369	46794	19	18	41	40	71	37	3137087	123	1	1	4	23 + 59 part	671871	87.933	1.003	2.4	1307.63	25.92	124968	4239647	40559	41584	16590	17856	41	40
SAL_IB1608AA_AS	SAL_IB1608AA_AS.result	135	107	84	75	62	36	4854952	4840887	4781754	4712360	4480957	3564191	120	262954	4849549	4809037	52.24	52.09	86709	86709	47817	48555	19	19	38	37	68	37	3140378	125	0	0	2	17 + 61 part	611746	87.896	1.003	2.39	1314.9	27.18	141804	4233856	41124	41124	18797	19448	37	37
SAL_IB1609AA_AS	SAL_IB1609AA_AS.result	68	49	39	38	31	24	4914596	4905953	4881120	4875109	4752150	4474575	55	826328	4909711	4809037	52.21	52.09	275493	275493	88665	88665	6	6	13	13	73	18	4051327	135	1	1	3	11 + 32 part	652236	88.397	1.002	7.07	1314.05	25.9	196300	4256599	58646	59923	26574	30933	27	26
SAL_IB1610AA_AS	SAL_IB1610AA_AS.result	79	52	41	36	30	23	4975825	4961730	4937523	4906188	4796741	4532113	68	541956	4972553	4809037	52.15	52.09	235918	235918	108405	139247	6	6	13	12	76	19	4149479	129	0	1	2	21 + 35 part	731311	88.018	1.002	2.37	1308.16	26.58	196296	4238571	54524	57212	24653	29251	28	26
SAL_IB1611AA_AS	SAL_IB1611AA_AS.result	100	65	51	44	36	28	4999408	4979891	4950881	4899673	4742601	4476405	83	615095	4992868	4809037	52.13	52.09	184587	184587	87841	91315	8	8	18	16	69	22	3991212	126	0	0	5	22 + 41 part	763207	87.801	1.002	6.15	1310	26.69	127791	4227258	51900	56517	23678	26911	31	29
SAL_IB1612AA_AS	SAL_IB1612AA_AS.result	114	92	80	74	53	33	4925365	4914458	4888398	4845042	4472463	3748826	104	361132	4921872	4809037	52.16	52.09	84173	90677	52168	52989	14	13	32	31	69	33	3321832	124	0	1	2	17 + 59 part	684580	87.876	1.003	2.38	1306.11	26.62	196296	4233911	46233	47875	18067	21662	35	33
SAL_IB1613AA_AS	SAL_IB1613AA_AS.result	176	144	111	98	63	35	4899744	4882285	4806605	4706779	4067378	3116919	162	275356	4894654	4809037	52.22	52.09	64100	64100	32153	35528	23	23	50	48	64	41	2811074	124	2	0	2	34 + 72 part	654218	87.915	1.003	7.07	1301.93	25.57	172599	4235396	38766	40567	16484	17058	40	39
SAL_IB1614AA_AS	SAL_IB1614AA_AS.result	106	79	64	57	45	33	4960807	4947784	4913023	4860686	4636419	4174463	91	288319	4955629	4809037	52.15	52.09	144950	144950	69615	74325	13	13	26	24	71	29	3666837	127	0	0	5	18 + 50 part	684397	88.614	1.002	4.2	1314.19	26.19	128981	4268699	49031	52918	19448	22246	33	31
SAL_IB1615AA_AS	SAL_IB1615AA_AS.result	118	94	80	70	48	32	5072549	5062047	5027852	4954755	4575817	3994243	102	512421	5066945	4809037	52.18	52.09	93483	93648	56325	65791	12	11	29	26	71	27	3453834	126	0	1	2	24 + 45 part	823642	87.997	1.003	4.12	1307.55	26.35	196293	4239079	44252	45742	16647	21661	37	34
SAL_IB1616AA_AS	SAL_IB1616AA_AS.result	59	47	39	34	28	25	4931441	4924552	4905513	4868058	4751720	4624498	56	571314	4930343	4809037	52.12	52.09	271383	271383	139247	148530	6	6	13	12	80	19	4146475	127	0	0	2	8 + 34 part	690485	88.006	1.002	2.21	1307.46	26.44	196296	4238514	56855	57105	21888	26568	28	27
SAL_IB1617AA_AS	SAL_IB1617AA_AS.result	98	65	52	48	42	31	4898754	4883617	4855428	4826145	4699913	4339681	77	384389	4891448	4809037	52.22	52.09	156281	156281	87144	87344	10	10	22	21	75	28	3852979	122	0	0	1	8 + 45 part	651607	87.944	1.003	2.23	1304.23	25.94	144643	4236135	52910	56197	21660	21988	31	30
SAL_IB1618AA_AS	SAL_IB1618AA_AS.result	146	119	101	89	58	35	4901745	4887261	4851164	4767577	4198516	3385144	134	276986	4897789	4809037	52.27	52.09	72826	73847	40238	42145	20	19	42	40	69	35	2889884	117	0	1	3	22 + 63 part	651974	87.977	1.004	3.21	1310.31	26.57	196296	4241097	38867	39739	16820	17963	39	38
SAL_IB1619AA_AS	SAL_IB1619AA_AS.result	64	50	44	41	33	21	4872903	4865460	4851567	4828623	4680903	4258832	58	555737	4870708	4809037	52.21	52.09	225810	225810	92983	99136	6	6	14	13	77	22	4253606	133	1	2	1	8 + 35 part	630870	87.999	1.002	0.62	1306.43	26.42	196296	4238438	52910	54524	26252	26579	28	27
SAL_IB1620AA_AS	SAL_IB1620AA_AS.result	133	110	90	80	56	35	4881833	4871266	4826250	4752313	4344033	3616270	119	210853	4876841	4809037	52.18	52.09	87622	87622	49235	51017	19	19	36	35	71	41	3374230	119	0	0	1	21 + 60 part	638380	87.917	1.002	2.24	1306.75	26.4	128510	4235241	44821	46228	17112	17905	35	34
SAL_IB1621AA_AS	SAL_IB1621AA_AS.result	104	83	70	66	50	32	4914908	4903774	4873652	4843371	4578410	3898532	97	277883	4912725	4809037	52.18	52.09	110142	110142	56369	58822	13	13	29	27	69	31	3510670	123	0	1	3	18 + 51 part	673806	87.888	1.003	2.2	1304.98	26.5	196296	4234475	45742	46233	18091	19424	33	32
SAL_IB1622AA_AS	SAL_IB1622AA_AS.result	110	80	66	59	46	31	4907728	4893096	4861791	4812579	4556200	4005522	91	377135	4900660	4809037	52.21	52.09	144307	144307	62024	65731	12	12	25	24	71	29	3572420	127	1	1	1	17 + 48 part	664234	87.895	1.002	4.9	1303.3	26.02	125794	4234258	46104	46232	21660	24653	35	34
SAL_IB1623AA_AS	SAL_IB1623AA_AS.result	96	66	51	45	40	29	4912003	4898821	4863161	4825492	4724885	4321416	76	361967	4904907	4809037	52.18	52.09	193316	193316	85229	85229	10	10	20	20	76	31	4159202	129	1	0	1	7 + 43 part	658220	88.09	1.002	2.36	1309.08	26.49	196296	4243624	51938	52917	23643	26575	30	29
SAL_IB1624AA_AS	SAL_IB1624AA_AS.result	101	73	55	50	45	30	4908881	4896566	4857431	4825797	4731290	4189977	83	361967	4902527	4809037	52.19	52.09	152714	154951	78250	81830	12	11	23	22	72	30	3875017	129	1	0	2	13 + 45 part	656939	88.065	1.002	0.39	1307.79	26.21	127791	4242575	52258	52917	22344	26261	32	31
SAL_IB1625AA_AS	SAL_IB1625AA_AS.result	65	50	42	39	35	22	4870895	4863856	4845725	4828055	4752268	4308173	54	416887	4866727	4809037	52.1	52.09	261301	261301	123412	123412	8	8	15	15	78	25	4399206	130	0	0	0	10 + 31 part	628171	88.004	1.002	2.38	1304.17	26.2	196300	4236851	57211	57948	26252	26261	27	26
SAL_IB1626AA_AS	SAL_IB1626AA_AS.result	104	74	57	51	40	26	4909444	4895476	4853940	4811368	4614378	4096176	86	384639	4902885	4809037	52.19	52.09	192249	192249	81539	82048	9	9	20	19	74	29	3936348	124	1	0	3	10 + 46 part	656599	88.059	1.003	2.41	1308.8	26.42	196296	4242529	52258	52909	22713	26261	29	28
SAL_IB1627AA_AS	SAL_IB1627AA_AS.result	115	85	63	53	41	27	5007621	4992074	4944385	4871867	4637565	4158690	98	607570	5001043	4809037	52.13	52.09	172403	172403	74746	75412	8	8	21	19	68	23	3655647	122	0	0	6	28 + 44 part	770234	87.796	1.002	2.14	1308.31	26.29	128510	4226134	51008	52917	18441	21887	32	30
SAL_IB1628AA_AS	SAL_IB1628AA_AS.result	107	84	72	67	51	37	4842357	4830875	4808522	4777848	4486889	4003598	96	321686	4838421	4809037	52.25	52.09	93463	93463	60105	61068	15	15	31	30	72	39	3748128	123	0	1	4	15 + 51 part	604059	87.826	1.003	2.46	1308.39	26.33	196296	4231927	47529	47870	18884	19346	32	31
SAL_IB1631AA_AS	SAL_IB1631AA_AS.result	102	80	64	59	47	32	4949824	4939706	4903938	4870468	4652242	4165886	88	276323	4944628	4809037	52.21	52.09	148087	149918	81536	82666	13	12	25	24	69	31	3806416	128	0	0	2	10 + 52 part	700119	88.038	1.003	2.57	1308.47	26.57	128514	4241509	48833	51184	22576	26261	32	30
SAL_IB1635AA_AS	SAL_IB1635AA_AS.result	128	98	80	71	55	36	4981316	4967451	4926722	4860554	4587651	3922437	110	328731	4974996	4809037	52.11	52.09	92175	92175	54516	55711	15	15	33	31	73	38	3630679	124	1	1	1	21 + 54 part	731518	87.989	1.003	4.38	1306.07	25.83	172664	4239810	43432	44821	17365	19940	36	34
SAL_IB1637AA_AS	SAL_IB1637AA_AS.result	130	101	86	77	56	36	4868045	4854157	4816086	4751188	4383120	3691474	115	280470	4863164	4809037	52.28	52.09	92872	92872	52950	54220	18	18	36	35	72	36	3285685	122	0	1	3	19 + 62 part	623960	87.85	1.003	2.67	1307.47	26.2	196296	4236847	44821	45742	16754	17951	36	35
SAL_IB1638AA_AS	SAL_IB1638AA_AS.result	106	81	68	61	48	36	4872212	4859624	4834479	4787514	4551393	4091528	94	322976	4868483	4809037	52.22	52.09	106063	106063	61880	65052	14	14	29	28	74	34	3419706	128	0	2	1	15 + 53 part	625366	87.971	1.003	6.18	1308.79	26.47	110999	4239923	49944	49944	18921	19448	32	32
SAL_IB1639AA_AS	SAL_IB1639AA_AS.result	82	58	52	49	41	30	4937995	4927458	4912454	4889119	4744452	4362441	69	495726	4934011	4809037	52.17	52.09	153323	153323	84251	84300	9	9	21	20	74	27	3952318	128	1	0	3	11 + 44 part	682874	88.227	1.002	4.62	1315.31	26.47	196300	4249488	49944	51941	22713	26568	31	30
SAL_IB1640AA_AS	SAL_IB1640AA_AS.result	107	76	61	54	43	27	5027356	5014022	4981138	4933243	4739543	4165912	87	438087	5020524	4809037	52.15	52.09	171524	186449	74004	81539	10	9	21	19	73	28	3886010	129	0	0	1	12 + 45 part	773033	88.074	1.003	2.33	1309.17	26.51	172595	4243945	51184	51807	18874	24653	31	29
SAL_IB1641AA_AS	SAL_IB1641AA_AS.result	124	93	76	63	49	36	4992120	4976502	4936764	4843059	4579579	4128646	105	414377	4984872	4809037	52.13	52.09	104788	108603	61545	64300	14	13	29	27	67	29	3571841	119	0	0	6	24 + 53 part	757324	87.73	1.002	0.16	1306.5	26.1	123780	4223563	46233	48159	16754	21660	36	34
SAL_IB1643AA_AS	SAL_IB1643AA_AS.result	110	70	46	41	34	23	4961242	4943086	4892825	4863914	4737468	4348238	86	585317	4953360	4809037	52.17	52.09	234674	234674	97520	135228	8	8	15	14	74	25	4330089	125	1	1	2	22 + 43 part	707522	88.114	1.002	4.89	1303.79	26.48	128510	4243456	52917	57211	21903	26911	30	29
SAL_IB1648AA_AS	SAL_IB1648AA_AS.result	89	51	37	34	31	24	5025964	5007978	4976727	4957555	4896989	4658550	65	656777	5017114	4809037	52.06	52.09	223067	225811	114681	149993	7	6	14	12	76	20	4314315	125	0	0	4	18 + 35 part	788249	87.798	1.002	2.25	1308.92	26.03	129122	4227230	57213	58646	21887	31154	29	27
SAL_IB1650AA_AS	SAL_IB1650AA_AS.result	124	100	87	75	57	33	4968755	4957375	4925640	4843587	4524562	3690132	108	448259	4963174	4809037	52.18	52.09	95855	97011	48885	53187	16	15	34	32	71	32	3394006	124	0	0	2	24 + 48 part	722294	88.001	1.002	2.16	1303.97	26.44	196296	4236634	39833	42313	18884	21746	37	35
SAL_IB1652AA_AS	SAL_IB1652AA_AS.result	72	46	40	37	34	21	4898066	4886640	4878383	4855107	4792691	4305853	55	497307	4892669	4809037	52.17	52.09	225817	225817	149327	149932	8	8	15	14	79	28	4535574	132	0	1	1	5 + 33 part	647755	88.081	1.002	2.23	1311.94	26.04	133938	4243251	57209	57209	24653	26261	28	28
SAL_IB1653AA_AS	SAL_IB1653AA_AS.result	92	63	47	36	31	23	5126229	5112444	5069585	4998016	4887080	4590596	74	659730	5119635	4809037	52.1	52.09	225826	252395	131280	150172	7	6	14	13	79	21	4269488	128	0	1	1	22 + 38 part	876574	88.066	1.002	4.26	1307.07	26.33	196293	4242333	54204	57947	18860	26568	29	26
SAL_IB1654AA_AS	SAL_IB1654AA_AS.result	92	67	49	45	38	28	4998048	4985835	4944175	4918118	4778779	4425768	77	418166	4992461	4809037	52.03	52.09	178750	178750	83834	88661	8	8	19	18	76	24	4072737	128	0	0	1	26 + 37 part	754174	88.013	1.001	2.16	1303.03	26.27	196300	4237534	50946	51897	23497	28956	31	29
SAL_IB1655AA_AS	SAL_IB1655AA_AS.result	124	96	74	65	51	30	5182087	5168968	5108848	5042686	4796001	4030165	107	465654	5176017	4809037	51.99	52.09	137752	155477	53899	61837	11	9	28	23	74	29	3694826	124	0	0	1	34 + 50 part	935802	87.947	1.003	4.12	1307.08	26.39	196297	4236875	44327	46233	16235	22818	37	33
SAL_IB1656AA_AS	SAL_IB1656AA_AS.result	97	70	54	46	36	29	5069455	5057043	5022770	4971528	4778558	4507969	81	339610	5064169	4809037	52.03	52.09	159895	165113	107899	128305	11	10	20	18	77	25	4048169	127	0	0	1	27 + 41 part	823493	88.016	1.002	2.25	1301.55	25.54	196296	4239256	54204	57228	18747	24652	30	27
SAL_IB1657AA_AS	SAL_IB1657AA_AS.result	97	69	54	50	38	30	4905674	4891977	4860525	4834655	4619728	4353019	80	494794	4899604	4809037	52.18	52.09	162560	162560	90056	90710	11	11	21	20	74	25	3845322	128	0	1	1	17 + 42 part	656596	88.01	1.002	10.25	1305.3	26.13	128510	4240010	52917	57212	21662	26261	30	29
SAL_IB1659AA_AS	SAL_IB1659AA_AS.result	77	57	49	44	41	26	5087510	5076908	5056373	5021355	4971012	4453604	66	602964	5083547	4809037	52.04	52.09	184195	194518	90710	100090	8	7	17	15	76	22	4095941	131	0	0	1	18 + 35 part	840089	88.105	1.002	0.18	1306.2	25.91	172641	4242142	50742	52917	19108	28956	31	28
SAL_IB1660AA_AS	SAL_IB1660AA_AS.result	81	55	46	40	33	23	4973962	4962589	4941416	4901367	4780258	4465597	62	683788	4966852	4809037	52.06	52.09	213976	225811	97101	112807	7	6	14	13	78	22	4345413	127	0	0	2	18 + 29 part	741995	87.732	1.001	0.34	1306.8	25.93	128939	4223352	57213	57948	21887	26911	29	28
SAL_IB1663AA_AS	SAL_IB1663AA_AS.result	70	51	45	43	40	28	4742019	4733932	4722173	4706907	4674122	4233902	56	385327	4737672	4809037	52.15	52.09	193593	193593	83411	83411	9	9	19	19	78	29	4068506	131	0	0	0	3 + 33 part	512214	87.719	1.002	0	1322.52	26.12	195375	4223290	56275	52964	26265	25058	27	28
SAL_IB1664AA_AS	SAL_IB1664AA_AS.result	126	89	56	48	39	28	5329829	5313565	5222128	5154670	4995789	4617809	102	495693	5321818	4809037	51.92	52.09	197125	224302	91164	120685	9	8	19	15	78	25	4218399	126	0	1	1	48 + 40 part	1082746	87.979	1.002	4.28	1307.26	26.28	196293	4238492	46233	52048	14887	26911	34	29
SAL_IB1665AA_AS	SAL_IB1665AA_AS.result	89	61	49	44	37	28	5021300	5006333	4981481	4945531	4828509	4529431	72	615970	5014990	4809037	52.1	52.09	215363	215363	83915	91182	8	8	17	15	71	24	4151471	127	1	1	4	21 + 39 part	786698	87.806	1.001	4.33	1309.09	26.22	128982	4226825	57185	57213	21662	28289	31	30
SAL_IB1667AA_AS	SAL_IB1667AA_AS.result	126	87	63	54	47	31	5040130	5021807	4972689	4906697	4769984	4195223	100	386389	5031306	4809037	52.09	52.09	153860	166503	64655	74323	12	11	24	22	67	24	3557557	122	0	1	3	34 + 49 part	803953	87.73	1.002	2.56	1307.82	26.31	127791	4224625	50059	51654	19939	25314	33	31
SAL_IB1668AA_AS	SAL_IB1668AA_AS.result	75	58	47	41	33	28	4917900	4909902	4883822	4844006	4693702	4513574	62	570816	4912940	4809037	52.17	52.09	171837	171837	85371	85371	8	8	17	17	75	25	4185862	135	0	0	1	12 + 38 part	661191	88.267	1.002	2.22	1311.42	25.89	196296	4250498	57114	57212	26261	29919	29	28
SAL_IB1676AA_AS	SAL_IB1676AA_AS.result	79	55	46	40	35	27	4974207	4962546	4947553	4906017	4805029	4538427	67	585607	4970438	4809037	52.19	52.09	223413	223413	94051	98491	7	7	16	15	76	22	4108309	129	1	1	1	19 + 36 part	730673	87.968	1.002	0.4	1308.83	26.43	196300	4239317	52918	57947	24652	26781	29	27
SAL_IB1677AA_AS	SAL_IB1677AA_AS.result	78	48	39	35	30	24	5065848	5051584	5027817	4995767	4901940	4709721	61	720197	5059885	4809037	52.08	52.09	207703	244724	143115	149904	7	6	14	13	77	21	4371997	125	0	1	2	13 + 32 part	816554	88.072	1.002	4.09	1304.54	26.3	196296	4242376	52917	57212	20340	26911	30	28
SAL_IB1678AA_AS	SAL_IB1678AA_AS.result	81	59	47	40	32	25	5015166	5004445	4980454	4929919	4788641	4530696	67	607826	5009937	4809037	52.17	52.09	171112	359984	93131	99914	6	5	15	14	78	23	4276966	125	0	0	2	15 + 38 part	764696	88.085	1.002	2.18	1308.32	26.51	196297	4243221	51876	57211	21888	26911	30	28
SAL_IB1682AA_AS	SAL_IB1682AA_AS.result	106	79	60	54	43	33	5036784	5022771	4984294	4943490	4752360	4398057	91	481636	5031250	4809037	52.05	52.09	149993	149993	82995	87865	11	11	24	22	69	26	3726812	123	0	1	6	27 + 46 part	808095	87.706	1.001	2.11	1305.75	26.15	123778	4221701	51897	56517	18693	26573	33	31
SAL_IB1683AA_AS	SAL_IB1683AA_AS.result	95	61	49	44	36	25	4967233	4949206	4923010	4890572	4718014	4336021	76	652766	4960425	4809037	52.12	52.09	176849	278188	88657	91225	7	6	17	15	75	25	4137581	131	1	1	0	18 + 36 part	719842	87.975	1.002	3.04	1302.98	26.24	196296	4238053	52916	56430	18747	22491	30	28
SAL_IB1684AA_AS	SAL_IB1684AA_AS.result	114	89	69	63	44	32	4978437	4966940	4921425	4884148	4543904	4138568	96	416992	4971646	4809037	52.11	52.09	129357	147345	63184	69472	12	11	25	23	69	24	3498418	127	0	0	4	21 + 49 part	741372	87.789	1.002	4.14	1309.04	26.01	141265	4226295	51008	51654	17964	19560	32	31
SAL_IB1685AA_AS	SAL_IB1685AA_AS.result	81	50	40	35	30	25	4911061	4896793	4872878	4834542	4740713	4575507	61	720196	4903981	4809037	52.16	52.09	191686	191686	150194	150194	7	7	14	14	76	21	4223460	126	0	1	1	14 + 34 part	663008	88.029	1.002	4.71	1304.76	26.13	196297	4239339	57947	58646	26574	30326	27	26
SAL_IB1686AA_AS	SAL_IB1686AA_AS.result	94	60	40	36	31	24	4953330	4937754	4889031	4864493	4776560	4533983	75	635742	4947014	4809037	52.16	52.09	239264	239264	149878	149878	7	7	13	13	75	23	4371321	125	2	1	2	17 + 40 part	702734	88.116	1.002	5.82	1302.05	26.34	128982	4243239	57245	57442	26261	30996	29	28
SAL_IB1689AA_AS	SAL_IB1689AA_AS.result	61	42	35	33	30	22	4774099	4764751	4749401	4734795	4698286	4410262	49	596131	4770035	4809037	52.11	52.09	264813	264813	144461	144461	7	7	13	13	86	25	4515721	133	0	0	0	3 + 25 part	536272	87.861	1.002	0.34	1323.63	26.2	195370	4232085	56368	56368	26411	26265	27	27
SAL_IB1690AA_AS	SAL_IB1690AA_AS.result	84	53	36	31	26	20	4942608	4928399	4885931	4856002	4763854	4548774	65	825698	4935865	4809037	52.13	52.09	270591	282780	149879	175251	6	5	11	10	78	21	4494004	124	1	1	2	14 + 34 part	691582	88.108	1.002	2.57	1302.47	26.31	128982	4243370	57211	57948	26261	30996	29	27
SAL_IB1691AA_AS	SAL_IB1691AA_AS.result	99	71	51	45	41	25	4976805	4962509	4916544	4870532	4797490	4267213	82	631641	4970491	4809037	52.14	52.09	172402	196363	79620	83917	8	7	18	16	69	21	3843087	126	0	1	4	24 + 41 part	745080	87.697	1.002	7.95	1306.81	26.25	127791	4222646	51008	52909	21887	26261	32	30
SAL_IB1692AA_AS	SAL_IB1692AA_AS.result	87	60	47	41	38	25	4972438	4961259	4936851	4898156	4837611	4352183	67	472121	4965999	4809037	52.1	52.09	196948	196948	95717	100806	8	8	17	16	76	24	4233416	126	0	0	3	18 + 38 part	737952	87.802	1.001	2.17	1308.82	26.22	127791	4226403	56517	57214	24653	31154	31	29
SAL_IB1693AA_AS	SAL_IB1693AA_AS.result	117	84	62	56	48	34	5005250	4988893	4929698	4884722	4730301	4235092	97	323156	4997625	4809037	52.12	52.09	153917	164143	66752	72490	12	11	26	24	68	25	3545673	122	0	1	5	25 + 51 part	771162	87.765	1.001	6.04	1309.84	26.28	128510	4224388	50495	51657	21023	26261	34	32
SAL_IB1695AA_AS	SAL_IB1695AA_AS.result	119	76	56	47	41	30	5036537	5015160	4974385	4914858	4809132	4439116	93	439001	5026943	4809037	52.09	52.09	172402	172402	83915	89913	10	10	21	19	69	25	3972846	123	1	1	5	32 + 46 part	800820	87.751	1.001	2.35	1307.54	26.26	127791	4224564	51897	56517	20994	26573	31	29
SAL_IB1710AA_AS	SAL_IB1710AA_AS.result	80	47	38	32	30	26	4944550	4932379	4914947	4874259	4835154	4698078	55	682124	4937626	4809037	52.12	52.09	213931	225811	140370	140370	7	6	13	13	76	23	4474673	129	0	1	2	7 + 32 part	710310	87.796	1.001	0.41	1310.31	26.24	128510	4225582	57005	57213	26573	32082	29	28
SAL_IB4139AA_AS	SAL_IB4139AA_AS.result	149	123	111	97	68	31	4770221	4756726	4732577	4628605	4132625	2855755	135	277819	4764738	4809037	52.22	52.09	58956	58956	33866	33405	23	23	49	50	74	43	2873979	115	0	0	5	13 + 66 part	509458	88.234	1.003	4.18	1308.5	25.95	196297	4251091	35993	35417	17993	16634	42	43
SAL_IB4148AA_AS	SAL_IB4148AA_AS.result	130	97	83	75	57	38	4848999	4832814	4807038	4747951	4402923	3736457	113	248202	4843691	4809037	52.15	52.09	86352	86352	53209	53209	18	18	36	36	66	37	3351395	121	1	0	2	14 + 55 part	600375	88.012	1.003	4.27	1301.85	25.99	196300	4239733	43840	46232	18696	19040	35	34
SAL_IB4167AA_AS	SAL_IB4167AA_AS.result	206	163	131	115	76	34	4983036	4959139	4882827	4768365	4100924	2614688	184	182365	4974137	4809037	52.15	52.09	51381	53676	32760	34000	32	30	63	59	58	40	2328878	118	0	0	6	32 + 72 part	738137	87.717	1.004	2.33	1307.65	26.22	95789	4228791	33206	33996	13208	14652	50	48
SAL_IB5319AA_AS	SAL_IB5319AA_AS.result	76	45	36	33	29	20	4978843	4965729	4942239	4924041	4871658	4538132	54	707880	4971614	4809037	52.1	52.09	294691	294691	137876	150794	6	6	12	11	75	21	4314154	128	1	1	2	11 + 27 part	731787	88.023	1.002	2.39	1306.07	26.25	196301	4238637	58646	68111	26261	31718	26	25
SAL_IB5818AA_AS	SAL_IB5818AA_AS.result	94	71	54	49	36	27	4943375	4933575	4892974	4863850	4646515	4303651	78	421735	4938286	4809037	52.12	52.09	194937	221184	88712	90319	9	8	19	18	72	24	4001297	131	0	2	1	25 + 34 part	698687	88.019	1.002	0.79	1304.34	25.99	196446	4237100	52917	56976	20930	26911	31	29
SAL_IB5826AA_AS	SAL_IB5826AA_AS.result	91	66	58	56	43	26	4938468	4926755	4910352	4895113	4674199	4038243	74	403113	4932667	4809037	52.04	52.09	164989	164989	76710	88027	10	10	21	20	67	29	4081274	130	0	1	1	15 + 41 part	694736	87.982	1.002	0.57	1304.01	26.4	148003	4234807	51129	52917	21887	26911	31	30
SAL_IB6872AA_AS	SAL_IB6872AA_AS.result	94	63	53	50	46	29	5082561	5068842	5045574	5019826	4953467	4331373	73	524562	5075930	4809037	52.08	52.09	150131	154995	89301	95938	11	10	23	21	70	31	4078746	130	1	0	0	16 + 39 part	843587	87.878	1.001	0.37	1301.4	26.05	196293	4230104	48686	51129	17932	26301	31	29
SAL_IB7383AA_AS	SAL_IB7383AA_AS.result	91	60	50	43	32	27	4870659	4856526	4838173	4784236	4584332	4378636	73	448443	4864942	4809037	52.21	52.09	220990	220990	100198	100198	8	8	17	17	82	28	4086168	126	0	0	1	19 + 36 part	621341	88.002	1.003	2.4	1310.07	26.28	128510	4240964	56874	56874	26564	28012	29	29
SAL_IB8502AA_AS	SAL_IB8502AA_AS.result	87	60	48	47	41	27	4974650	4963809	4934618	4928423	4827099	4256236	67	465638	4968510	4809037	52.05	52.09	169642	169642	90801	90835	9	9	19	18	68	27	4062927	129	1	0	1	15 + 38 part	727338	88.05	1.002	0.38	1306.41	26.4	169530	4239303	56337	57211	26261	30996	29	28
SAL_JA0178AA_AS	SAL_JA0178AA_AS.scaffold	73	44	36	33	28	24	5031273	5018646	5002547	4983799	4894520	4752131	56	590980	5027071	4809037	52.23	52.09	271380	376792	139247	149898	6	5	12	11	84	21	4446643	134	1	0	2	15 + 28 part	774483	88.197	1.003	0.6	1314.96	26.83	196296	4251713	54524	57946	21660	28900	29	27
SAL_JA0282AA_AS	SAL_JA0282AA_AS.scaffold	77	50	35	32	29	24	5056858	5045875	5018888	4996684	4958181	4752904	61	707880	5052807	4809037	52.08	52.09	252701	252701	108975	149899	6	6	13	12	77	23	4535209	131	0	0	1	15 + 26 part	799823	88.238	1.002	0	1308.5	26.75	148067	4252130	57371	57948	24652	31715	29	27
SAL_JA0295AA_AS	SAL_JA0295AA_AS.scaffold	73	54	44	39	32	24	4897749	4889295	4868983	4832539	4708236	4386891	62	604408	4894399	4809037	52.05	52.09	188266	191687	128313	128313	8	7	15	15	76	24	4263381	132	1	0	2	10 + 37 part	632157	88.448	1.002	6.95	1314.3	26.21	196301	4260751	57212	57243	26261	30844	28	27
SAL_JA0301AA_AS	SAL_JA0301AA_AS.scaffold	86	48	40	36	30	25	4901942	4886566	4871775	4840086	4724684	4550124	61	720196	4895472	4809037	52.14	52.09	207706	222819	149899	149909	8	7	15	14	77	22	4206598	128	0	0	1	10 + 32 part	648127	88.141	1.002	6.82	1305.97	26.4	148102	4245405	56364	57212	26261	26911	28	27
SAL_JA0412AA_AS	SAL_JA0412AA_AS.scaffold	81	48	38	35	30	25	4935146	4921728	4904696	4881936	4787924	4613390	60	453548	4929854	4809037	52.13	52.09	207707	207707	149904	149904	8	8	15	15	79	24	4457281	126	0	0	1	8 + 33 part	686693	88.042	1.002	6.37	1307.38	26.36	148081	4242096	57212	57947	21713	26497	28	27
SAL_JA0442AA_AS	SAL_JA0442AA_AS.scaffold	108	62	48	44	33	27	5114241	5096987	5066898	5038398	4857127	4646622	76	453549	5106876	4809037	52.17	52.09	266901	266901	128308	149834	8	8	16	15	77	23	4300181	127	0	0	1	22 + 34 part	856363	88.163	1.003	6.5	1305.34	26.35	148092	4248099	57350	61754	18876	26911	29	26
SAL_JA0979AA_AS	SAL_JA0979AA_AS.scaffold	105	69	51	43	37	28	4999755	4981229	4953220	4902487	4800825	4516383	86	682090	4993563	4809037	52.11	52.09	161321	161321	103091	107785	9	9	19	18	82	28	4395285	131	0	0	3	19 + 40 part	749091	87.981	1.003	24.61	1310.65	26.71	127791	4240884	52909	57213	22032	26495	31	29
SAL_JA1008AA_AS	SAL_JA1008AA_AS.scaffold	101	52	41	33	31	25	5042519	5026270	5003509	4945427	4906317	4668071	62	682273	5033422	4809037	52.15	52.09	214167	225812	112809	141747	7	6	14	13	79	22	4440293	128	0	0	1	18 + 30 part	803125	87.867	1.001	0	1308.37	26.69	129066	4229320	57348	58646	24652	32082	29	27
SAL_JA4324AA_AS	SAL_JA4324AA_AS.scaffold	75	50	35	32	29	20	4990517	4980264	4950803	4930227	4889227	4536655	58	707880	4985657	4809037	52.12	52.09	276707	276707	150088	153052	6	6	12	11	76	20	4422557	132	0	0	1	11 + 26 part	733975	88.218	1.002	0	1307.2	26.73	148081	4251068	56430	56875	26261	31715	28	27
SAL_JA4327AA_AS	SAL_JA4327AA_AS.scaffold	102	71	52	45	37	29	5195162	5179651	5130723	5079055	4937367	4655771	87	720197	5190729	4809037	51.85	52.09	173095	178154	100376	124834	10	9	20	17	77	26	4222851	126	0	0	2	23 + 41 part	945279	88.048	1.003	6.38	1305.09	26.55	148066	4241769	48833	57212	15392	22032	32	28
SAL_JA4330AA_AS	SAL_JA4330AA_AS.scaffold	129	60	45	40	35	24	5063658	5039865	5012705	4977201	4887058	4452244	79	707880	5053519	4809037	52.09	52.09	219600	238621	97036	121373	8	7	16	14	75	26	4316028	130	0	0	3	17 + 31 part	799125	88.193	1.003	0	1306.38	26.5	148077	4253623	52917	57211	19108	30999	30	28
SAL_JA4331AA_AS	SAL_JA4331AA_AS.scaffold	116	69	45	39	34	25	5103711	5086461	5036824	4999689	4906200	4601188	83	711632	5095801	4809037	52.11	52.09	214116	214116	91178	112952	7	7	16	13	86	27	4509246	131	0	0	3	30 + 32 part	857608	87.932	1.002	0	1310.5	26.11	129066	4237249	52909	57948	18874	26911	31	28
SAL_JA4332AA_AS	SAL_JA4332AA_AS.scaffold	74	50	37	33	32	26	4988585	4977175	4950960	4923306	4901652	4690617	60	631631	4984161	4809037	52.11	52.09	225812	225812	114681	115467	6	6	14	13	78	20	4226507	128	0	0	3	13 + 34 part	749968	87.893	1.002	5.32	1309.91	26.26	141266	4233235	57085	57948	24652	31154	29	27
SAL_JA4349AA_AS	SAL_JA4349AA_AS.scaffold	62	42	34	29	25	21	5009315	5000028	4977930	4945253	4871048	4728415	52	656978	5006684	4809037	52.14	52.09	376792	376792	150065	177575	5	5	11	10	81	19	4460586	133	1	0	1	9 + 31 part	750831	88.337	1.002	8.77	1318.05	26.91	196296	4255110	57947	58645	24652	29251	27	26
SAL_JA4351AA_AS	SAL_JA4351AA_AS.scaffold	92	60	43	39	33	30	4988544	4973030	4944457	4915595	4811530	4699895	77	453549	4984339	4809037	52.06	52.09	164696	185970	113696	128305	10	9	18	17	76	25	4196450	126	0	0	1	21 + 35 part	734637	88.148	1.003	7.64	1305.43	26.33	196300	4247080	57212	57250	20340	26579	28	27
SAL_JA4357AA_AS	SAL_JA4357AA_AS.scaffold	75	42	35	32	27	24	4829276	4817340	4798547	4774374	4683515	4550636	51	664390	4823298	4809037	52.15	52.09	210527	210527	133038	133038	7	7	14	14	78	24	4351286	129	0	0	1	7 + 30 part	564678	88.408	1.002	7.71	1314.85	26.25	196301	4256255	58646	58646	26911	26911	26	26
SAL_JA4359AA_AS	SAL_JA4359AA_AS.scaffold	90	45	34	30	28	25	4955542	4942180	4923160	4892524	4853414	4741329	51	682194	4946539	4809037	52.12	52.09	204653	225812	115470	140086	7	6	14	13	79	23	4507419	131	0	0	1	10 + 28 part	714437	87.883	1.001	2.55	1309.98	26.36	129067	4230743	57328	58646	26261	31183	29	27
SAL_JA4361AA_AS	SAL_JA4361AA_AS.scaffold	80	50	37	32	29	25	4879397	4868505	4848159	4814760	4757995	4610256	57	682166	4873438	4809037	52.12	52.09	213994	213994	112770	141747	7	7	14	13	82	25	4544217	131	0	0	0	14 + 29 part	642123	87.841	1.002	0	1306.56	26.61	129068	4230524	57948	57948	26911	32082	28	28
SAL_JA4364AA_AS	SAL_JA4364AA_AS.scaffold	74	46	38	32	28	23	5014324	5003288	4984025	4941799	4876006	4685593	54	577778	5008557	4809037	52.17	52.09	271001	271001	156385	179822	6	6	12	11	80	21	4413120	129	0	0	3	8 + 35 part	762365	88.127	1.002	8.05	1308.18	26.55	196297	4245070	54524	57947	24653	30024	29	27
SAL_JA4368AA_AS	SAL_JA4368AA_AS.scaffold	96	67	52	47	38	23	5085790	5074184	5045275	5007394	4876259	4350003	76	708188	5080228	4809037	52.08	52.09	210722	292115	81629	108413	7	6	16	14	74	25	4294428	130	0	0	1	18 + 31 part	829436	88.201	1.002	0	1306.46	26.5	196297	4249733	52909	57211	18085	26538	29	26
SAL_JA4385AA_AS	SAL_JA4385AA_AS.scaffold	144	114	87	77	53	37	5097894	5085198	5021217	4947341	4565954	3955977	125	284902	5092713	4809037	51.9	52.09	92660	104382	54703	59829	18	16	35	31	69	37	3450870	122	0	0	2	30 + 68 part	840301	88.173	1.003	6.4	1306.31	26.01	165857	4248602	46236	48833	16661	20340	34	31
SAL_JA4386AA_AS	SAL_JA4386AA_AS.scaffold	65	44	31	26	22	17	4895321	4887088	4859150	4828335	4760034	4600759	50	929461	4891152	4809037	52.16	52.09	332547	358462	222813	222813	6	5	10	10	82	19	4557378	132	0	0	1	5 + 26 part	643049	88.14	1.002	0	1307.96	26.47	148172	4246958	58646	68111	26574	30601	27	26
SAL_JA4390AA_AS	SAL_JA4390AA_AS.scaffold	89	39	32	27	27	23	4906998	4891710	4881126	4844639	4844639	4701260	46	681967	4896631	4809037	52.14	52.09	225955	225955	172545	172545	6	6	12	12	85	22	4569139	130	0	0	1	7 + 24 part	667017	87.831	1.001	0	1306.76	26.4	128939	4228444	57948	58646	26911	32082	28	27
SAL_JA4399AA_AS	SAL_JA4399AA_AS.scaffold	104	72	57	53	42	33	4999957	4987564	4951472	4922470	4716198	4405879	81	456998	4993684	4809037	52.07	52.09	149909	149909	78623	82297	11	11	23	22	69	29	3988812	127	0	0	2	18 + 43 part	743444	88.15	1.003	27.09	1304.36	26.59	196300	4246122	51133	57212	18880	21922	30	28
SAL_JA4405AA_AS	SAL_JA4405AA_AS.scaffold	102	66	53	44	35	28	5020994	5006918	4974748	4907856	4744578	4479175	78	600843	5014752	4809037	52.17	52.09	214095	214095	81554	87981	7	7	18	16	77	25	4117348	126	0	0	3	18 + 42 part	767194	88.107	1.002	7.54	1310.47	26.43	148056	4244180	48833	51876	19488	26410	32	30
SAL_JA4406AA_AS	SAL_JA4406AA_AS.scaffold	129	80	61	52	41	29	5019147	4996978	4951850	4883588	4691679	4267850	99	516078	5009655	4809037	52.08	52.09	149899	162561	90126	90710	11	10	21	20	75	27	3900893	123	0	0	2	26 + 49 part	764352	88.085	1.002	6.83	1305.14	26.51	148011	4243886	48289	49031	18884	24769	32	30
SAL_JA4410AA_AS	SAL_JA4410AA_AS.scaffold	94	69	57	45	39	31	5025012	5013922	4986362	4894986	4797154	4493492	79	537486	5020930	4809037	52.17	52.09	149897	217405	81717	91570	9	8	20	18	77	26	3911346	130	0	0	4	9 + 44 part	769305	88.125	1.003	9	1311.42	26.76	125764	4248007	48290	49534	18875	24653	35	32
SAL_JA4414AA_AS	SAL_JA4414AA_AS.scaffold	96	60	44	38	35	27	4993301	4976051	4945005	4903251	4842346	4590234	75	682266	4987080	4809037	52.11	52.09	196629	204653	98863	114709	8	7	17	15	83	27	4507297	125	0	0	4	18 + 36 part	749542	87.942	1.002	6.42	1308.23	26.53	129067	4235804	56517	57948	21903	26568	30	28
SAL_JA4420AA_AS	SAL_JA4420AA_AS.scaffold	99	58	45	37	32	23	5008611	4988870	4964694	4909474	4822623	4531218	75	682267	5000600	4809037	52.11	52.09	225955	225955	129166	149998	6	6	13	12	80	23	4450941	127	0	0	5	23 + 37 part	765495	87.885	1.002	16.6	1311.15	26.74	128939	4233165	57213	58646	24652	30528	29	27
SAL_JA4431AA_AS	SAL_JA4431AA_AS.scaffold	128	86	63	52	43	36	5030479	5011637	4955337	4871596	4727137	4480899	104	453548	5024200	4809037	52.1	52.09	148577	149905	77491	81551	12	11	24	22	73	31	3937162	121	0	0	2	20 + 52 part	777332	88.054	1.003	7.32	1306.54	26.69	148081	4243476	48833	50831	16235	19488	32	30
SAL_JA4451AA_AS	SAL_JA4451AA_AS.scaffold	92	47	37	33	29	24	4891056	4877891	4862418	4838417	4767497	4589023	54	682273	4882380	4809037	52.07	52.09	225955	225955	141558	141558	6	6	13	13	83	25	4576409	131	0	0	2	12 + 28 part	652680	87.821	1.002	0	1307.17	26.24	128755	4228911	57948	58646	31183	32514	28	27
SAL_JA4460AA_AS	SAL_JA4460AA_AS.scaffold	125	86	67	54	41	33	4960647	4941841	4900608	4803519	4564827	4272188	105	359770	4955186	4809037	52.1	52.09	154852	154852	74326	77211	12	12	25	23	71	30	3753502	124	0	0	5	21 + 50 part	704001	88.118	1.003	7.06	1305	26.34	148044	4245892	48833	49031	18787	21903	31	30
SAL_JA4463AA_AS	SAL_JA4463AA_AS.scaffold	100	66	51	45	38	26	4913275	4899063	4872732	4834078	4701135	4297755	77	683515	4906097	4809037	52.09	52.09	172545	172545	88180	91211	8	8	18	17	74	23	4009510	123	0	0	3	18 + 41 part	674170	87.829	1.002	7.01	1307.88	26.61	127791	4228930	52917	57213	24652	26568	31	30
SAL_JA4467AA_AS	SAL_JA4467AA_AS.scaffold	71	39	30	27	27	23	4905753	4894978	4881569	4859723	4859723	4715616	45	682267	4899126	4809037	52.14	52.09	225812	363299	149998	149998	6	5	12	12	80	21	4551747	131	0	0	1	7 + 23 part	669378	87.829	1.001	0	1307.92	26.42	129067	4228359	57948	58646	26911	32082	28	27
SAL_JA4468AA_AS	SAL_JA4468AA_AS.scaffold	74	45	38	34	29	25	5013374	5001982	4986859	4959588	4856393	4685232	57	571268	5009650	4809037	52.15	52.09	257903	257903	105212	139252	6	6	14	12	81	21	4278057	131	1	0	1	15 + 32 part	753127	88.264	1.003	7.55	1321.13	26.86	148076	4253984	52910	57170	21888	26911	29	28
SAL_JA4471AA_AS	SAL_JA4471AA_AS.scaffold	102	52	37	32	26	24	5044683	5024269	5000477	4963178	4844429	4759223	70	714136	5037921	4809037	52.08	52.09	223067	225812	129965	150584	7	6	14	12	87	23	4522853	132	0	0	2	23 + 33 part	796130	87.937	1.003	6.57	1309.32	26.04	128939	4240319	56517	57313	21903	31183	31	29
SAL_JA4474AA_AS	SAL_JA4474AA_AS.scaffold	196	152	114	104	75	36	4973560	4951477	4863127	4799240	4289051	2932520	169	184108	4964125	4809037	52.19	52.09	59036	59185	35461	37062	28	27	55	52	62	42	2706921	117	0	0	8	34 + 72 part	733368	87.679	1.003	6.31	1306.89	25.9	98023	4223391	31154	32218	14617	16448	46	43
SAL_JA4475AA_AS	SAL_JA4475AA_AS.scaffold	120	58	41	34	31	26	5070197	5050020	5020422	4967603	4912437	4742500	71	556463	5059220	4809037	52.1	52.09	204653	214114	140086	141747	8	7	15	14	79	23	4479062	129	0	0	3	21 + 34 part	824468	87.942	1.001	0	1308.08	26.77	129067	4233643	57185	57948	21662	32082	30	28
SAL_JA4481AA_AS	SAL_JA4481AA_AS.scaffold	93	59	41	36	30	24	4977892	4963692	4911067	4880123	4774144	4559845	70	682273	4971081	4809037	52.09	52.09	214183	225955	99720	129337	7	6	14	13	84	24	4490191	126	0	0	3	23 + 34 part	738156	87.863	1.002	5.39	1307.27	26.25	128755	4231524	57348	57948	25827	31183	29	28
SAL_JA4487AA_AS	SAL_JA4487AA_AS.scaffold	75	42	35	32	27	25	4902401	4890662	4875058	4851723	4752282	4668290	50	647104	4895692	4809037	52.2	52.09	246280	257695	130706	138766	7	6	14	13	80	22	4323954	133	0	0	2	6 + 31 part	626452	88.6	1.002	6.68	1322.71	26.61	148080	4267265	57947	57947	26261	27969	27	27
SAL_JA4488AA_AS	SAL_JA4488AA_AS.scaffold	77	55	42	39	34	27	5070503	5061131	5029713	5006760	4917225	4641651	63	600843	5066073	4809037	52.1	52.09	198901	225826	91335	110916	7	6	16	14	76	23	4196244	129	1	0	2	15 + 37 part	822808	88.056	1.002	7.58	1309.84	26.71	196293	4241676	52916	56858	21658	30024	30	28
SAL_JA4491AA_AS	SAL_JA4491AA_AS.scaffold	127	71	46	40	34	21	5166386	5137742	5096144	5055411	4948279	4456455	99	713313	5157474	4809037	51.94	52.09	278991	298917	108162	149899	7	6	14	12	77	24	4469296	133	0	0	2	47 + 30 part	901699	88.363	1.001	0	1313.57	26.36	148081	4254292	56429	58646	16754	28782	29	26
SAL_JA4492AA_AS	SAL_JA4492AA_AS.scaffold	93	52	38	33	30	24	4955309	4941407	4919194	4887339	4826647	4633858	60	682273	4946870	4809037	52.12	52.09	223066	223066	114838	141747	7	7	14	13	83	24	4521754	130	0	0	3	10 + 31 part	711399	87.882	1.002	19.37	1308.53	26.5	129066	4233369	57213	57948	26261	29944	29	28
SAL_JA4501AA_AS	SAL_JA4501AA_AS.scaffold	75	53	40	36	32	22	4988720	4980470	4955856	4923761	4869925	4471030	59	707880	4984378	4809037	52.12	52.09	240613	240613	135692	147802	7	7	14	13	77	24	4486274	131	0	0	1	10 + 28 part	733218	88.215	1.002	0	1305.43	26.31	147998	4249854	57211	57948	24653	30593	28	26
SAL_JA4502AA_AS	SAL_JA4502AA_AS.scaffold	109	68	49	43	38	29	4994440	4976008	4936629	4897720	4798084	4514757	83	472407	4986430	4809037	52.11	52.09	180440	196629	91211	99791	9	8	19	17	80	28	4183580	125	0	0	4	23 + 41 part	752748	87.848	1.002	19.23	1309.46	26.58	127791	4230988	52909	56517	21660	26261	31	30
SAL_JA4505AA_AS	SAL_JA4505AA_AS.scaffold	69	47	35	29	26	21	5049887	5042316	5022446	4974835	4932416	4732539	52	707880	5045622	4809037	52.11	52.09	279402	282892	209007	212886	6	5	11	10	76	19	4496775	127	0	0	1	13 + 23 part	804985	88.033	1.002	0	1307.65	26.29	148001	4240348	58646	68281	24652	32082	27	25
SAL_JA4508AA_AS	SAL_JA4508AA_AS.scaffold	65	44	31	30	27	21	4989587	4981471	4954101	4947906	4905396	4659697	50	707899	4985767	4809037	52.12	52.09	282892	291935	149858	214321	6	5	11	10	78	21	4553415	132	0	0	1	8 + 24 part	734299	88.187	1.002	0	1307.33	26.41	148070	4250478	57371	57948	26911	32053	28	26
SAL_JA4514AA_AS	SAL_JA4514AA_AS.scaffold	109	53	41	36	31	24	5025452	5004847	4978790	4947020	4862579	4617950	68	601922	5015205	4809037	52.07	52.09	223068	225955	112952	141711	7	6	14	13	81	24	4469077	130	0	0	4	19 + 33 part	786051	87.801	1.002	0	1305.6	26.17	128939	4228093	57213	58646	22032	30708	29	27
SAL_JA4524AA_AS	SAL_JA4524AA_AS.scaffold	96	52	40	37	32	29	5015466	4999754	4974558	4951798	4857786	4746139	65	453549	5008887	4809037	52.11	52.09	191687	207707	149834	149909	9	8	16	15	76	24	4304492	127	0	0	1	13 + 34 part	760163	88.161	1.002	7.31	1306.77	26.53	148074	4247287	57947	61754	20340	31183	28	26
SAL_JA4528AA_AS	SAL_JA4528AA_AS.scaffold	71	48	39	32	30	25	4981170	4972840	4957106	4910187	4870856	4703921	53	702171	4975867	4809037	52.13	52.09	204653	225812	115444	117997	7	6	15	13	86	26	4530320	129	0	0	0	9 + 30 part	744488	87.847	1.002	0	1308.55	26.58	129066	4230235	57399	58646	25827	31183	29	27
SAL_JA4529AA_AS	SAL_JA4529AA_AS.scaffold	78	48	38	35	30	26	4934884	4922593	4905561	4882801	4788789	4633343	60	388181	4930726	4809037	52.13	52.09	191687	214215	149834	149909	9	8	16	15	80	25	4414541	126	0	0	1	8 + 34 part	686716	88.06	1.002	6.94	1305.69	26.4	196300	4242896	57947	58646	21713	26579	27	26
SAL_JA4540AA_AS	SAL_JA4540AA_AS.scaffold	90	55	46	43	35	29	4913346	4897347	4873223	4849888	4699202	4461124	71	587483	4908227	4809037	52.2	52.09	172860	193563	87408	90807	9	8	18	17	73	25	4031536	130	0	0	3	10 + 39 part	637354	88.605	1.002	6.32	1324.02	26.68	147996	4268800	52053	52909	26261	27969	31	30
SAL_JA4544AA_AS	SAL_JA4544AA_AS.scaffold	87	58	38	32	27	21	5093238	5080171	5036350	4991952	4899421	4697235	70	659716	5088387	4809037	52.15	52.09	376789	376789	130769	149897	5	5	11	10	81	19	4421403	131	0	0	1	29 + 27 part	841020	88.136	1.002	6.76	1309.43	26.54	196293	4245800	54524	57947	21658	29909	29	27
SAL_JA4545AA_AS	SAL_JA4545AA_AS.scaffold	67	47	37	32	27	23	4902389	4892951	4867256	4832134	4732470	4595812	56	659524	4899016	4809037	52.11	52.09	225890	271001	130769	130769	6	5	12	12	81	22	4401230	129	0	0	1	11 + 31 part	649931	88.12	1.003	7.47	1311.06	26.85	147966	4247472	54204	54524	26261	29844	29	28
SAL_JA4547AA_AS	SAL_JA4547AA_AS.scaffold	134	83	59	52	44	30	5038755	5016040	4964656	4909621	4766479	4302753	101	387787	5028710	4809037	52.08	52.09	149052	149998	83917	88638	12	11	23	21	67	26	3814091	122	0	0	5	27 + 50 part	799306	87.768	1.002	24.3	1310.11	26.46	127791	4225418	51008	52909	18874	24582	32	30
SAL_JA4568AA_AS	SAL_JA4568AA_AS.scaffold	96	54	39	35	30	25	4856221	4835390	4810566	4782866	4688854	4519641	77	453549	4851741	4809037	52.13	52.09	191686	207703	149905	149905	9	8	15	15	76	24	4363613	126	0	0	1	8 + 33 part	586506	88.221	1.005	6.45	1307.52	26.61	148081	4263810	61754	61754	26497	26574	26	26
SAL_JA4571AA_AS	SAL_JA4571AA_AS.scaffold	89	58	51	47	39	28	4829499	4815411	4794996	4767201	4617760	4229775	70	521674	4823580	4809037	52.14	52.09	145191	180150	81813	81813	9	8	19	19	76	26	3890325	129	0	0	1	10 + 39 part	565254	88.362	1.002	7.59	1312.8	26.47	196301	4255730	50858	50858	21903	24653	29	29
SAL_JA4577AA_AS	SAL_JA4577AA_AS.scaffold	91	60	44	36	29	23	5025942	5010674	4972382	4913678	4776450	4541909	74	659707	5020905	4809037	52.05	52.09	232920	232920	130769	131284	6	6	14	13	80	21	4280231	130	0	0	1	25 + 34 part	774514	88.127	1.002	7.51	1306.25	26.76	196264	4245277	52908	54524	21658	29909	30	28
SAL_JA4578AA_AS	SAL_JA4578AA_AS.scaffold	80	54	44	36	27	21	5019319	5006366	4984930	4925974	4771186	4576543	68	600715	5016130	4809037	52.13	52.09	271383	271383	149723	150215	6	6	13	12	79	20	4410048	132	0	0	2	19 + 32 part	747020	88.591	1.002	6.7	1322.35	27.06	148076	4266870	57228	57947	24653	28676	28	27
SAL_JA4579AA_AS	SAL_JA4579AA_AS.scaffold	104	68	56	47	42	31	4993394	4977868	4955998	4893886	4787406	4407329	80	501656	4986174	4809037	52.11	52.09	145509	149025	89864	91211	10	9	22	21	73	25	3833746	127	0	0	3	16 + 44 part	753985	87.835	1.002	6.86	1311.35	26.85	125784	4229541	50059	51008	20107	25827	33	32
SAL_JA4580AA_AS	SAL_JA4580AA_AS.scaffold	39	18	14	13	13	10	4777407	4767353	4757816	4751786	4751786	4655972	27	1804610	4774051	4809037	52.18	52.09	758171	758171	387993	387993	2	2	4	4	83	10	4514286	131	0	1	0	0 + 12 part	501007	88.732	1.001	9.09	1305.69	27.02	176205	4270971	75570	75570	38327	37429	21	21
SAL_JA4589AA_AS	SAL_JA4589AA_AS.scaffold	98	56	47	41	33	27	4998977	4981452	4960319	4917966	4774526	4561248	71	453548	4991487	4809037	52.11	52.09	191687	191687	104725	128309	8	8	17	15	78	26	4413525	124	0	0	1	13 + 39 part	749532	88.025	1.002	6.37	1304.91	26.29	168442	4240303	52909	57212	18880	26497	29	27
SAL_JA4592AA_AS	SAL_JA4592AA_AS.scaffold	105	55	44	37	35	26	5040885	5022548	4996267	4948301	4909068	4625104	67	523122	5030779	4809037	52.08	52.09	204653	213992	99800	115748	8	7	16	14	86	26	4472490	127	0	0	3	18 + 33 part	801536	87.808	1.002	0	1306.53	26.17	129067	4227989	52909	56868	21660	26568	30	28
SAL_JA4594AA_AS	SAL_JA4594AA_AS.scaffold	69	40	32	28	27	24	4948060	4938661	4925737	4898118	4876303	4764752	45	746473	4942003	4809037	52.12	52.09	225955	257549	114681	141747	6	5	13	12	80	21	4468699	130	0	0	1	7 + 27 part	713236	87.822	1.001	0	1310.23	26.4	141267	4228007	57948	58646	26568	32082	28	27
SAL_JA4597AA_AS	SAL_JA4597AA_AS.scaffold	90	56	41	36	34	28	4991002	4976100	4944348	4908253	4876564	4666114	68	601891	4984535	4809037	52.11	52.09	204653	204653	99099	99644	7	7	16	15	76	23	4217517	127	0	0	3	17 + 35 part	750042	87.9	1.002	5.76	1308.26	26.42	129067	4232156	57182	57948	21903	26911	30	28
SAL_JA4598AA_AS	SAL_JA4598AA_AS.scaffold	121	90	70	61	45	34	4993105	4979524	4939540	4877108	4576118	4164555	102	308261	4987784	4809037	52.08	52.09	132165	132165	63506	64590	13	13	27	25	72	31	3665518	125	0	0	1	26 + 49 part	737505	88.139	1.003	0.62	1301.65	25.76	148092	4248535	52026	52917	18759	21903	30	29
SAL_JA4601AA_AS	SAL_JA4601AA_AS.scaffold	103	68	49	42	37	27	5067128	5053403	5015874	4966802	4876768	4551541	78	492928	5060619	4809037	52.1	52.09	172988	180358	108834	115463	9	8	18	16	79	27	4478626	128	0	0	3	20 + 38 part	824077	87.925	1.002	0	1308.81	26.75	127791	4234447	52909	56849	18945	26911	31	29
SAL_JA4603AA_AS	SAL_JA4603AA_AS.scaffold	88	47	36	32	28	19	4952515	4937050	4914174	4886418	4831399	4488263	57	707880	4944011	4809037	52.14	52.09	278991	282892	175959	175959	6	5	11	11	76	22	4520530	130	0	0	1	14 + 26 part	703171	88.074	1.001	0	1305.52	26.3	148011	4240119	57948	58646	26261	31715	27	26
SAL_JA4605AA_AS	SAL_JA4605AA_AS.scaffold	86	62	46	36	33	27	5014498	5002305	4974718	4906410	4845503	4645365	74	682273	5010519	4809037	52.12	52.09	204653	225955	97105	129379	7	6	15	13	80	24	4389011	125	0	0	5	21 + 36 part	773436	87.921	1.002	6.11	1309.08	26.68	128755	4235608	57213	57948	21903	31183	30	28
SAL_JA4607AA_AS	SAL_JA4607AA_AS.scaffold	132	51	43	35	31	26	5021688	4997489	4983483	4929070	4858524	4689306	63	711650	5005969	4809037	52.08	52.09	214116	214116	112952	141936	7	7	14	13	84	26	4569570	128	0	0	4	16 + 32 part	774815	87.862	1.001	0	1307.95	26.39	129123	4230139	57213	57948	24652	26911	29	28
SAL_JA4612AA_AS	SAL_JA4612AA_AS.scaffold	82	50	35	32	29	22	4994267	4982895	4951162	4930719	4892728	4614154	59	707880	4988795	4809037	52.12	52.09	252702	252702	174811	181795	6	6	12	11	78	23	4572235	131	0	0	1	11 + 26 part	735316	88.22	1.003	0	1307.41	26.59	148065	4252588	57211	57948	24892	32053	29	27
SAL_JA4662AA_AS	SAL_JA4662AA_AS.scaffold	50	36	32	30	25	22	4907379	4900979	4889554	4873823	4780500	4654676	43	622319	4905732	4809037	52.15	52.09	299625	299625	150045	155999	6	6	12	11	82	21	4461225	129	0	0	1	6 + 29 part	669052	87.956	1.002	8.24	1310.31	26.6	148095	4235372	57068	57212	26568	29251	28	27
SAL_JA4709AA_AS	SAL_JA4709AA_AS.scaffold	101	51	38	31	26	23	4989261	4973988	4947072	4892063	4791237	4688632	60	711656	4979985	4809037	52.13	52.09	225812	225812	149998	172402	6	6	13	12	78	21	4343484	128	0	0	2	13 + 30 part	745173	87.864	1.002	7.61	1309.39	26.58	128755	4232898	57348	58646	24652	29439	29	27
SAL_JA4710AA_AS	SAL_JA4710AA_AS.scaffold	106	49	36	30	28	23	4994256	4977323	4956499	4918207	4877346	4697982	56	682273	4982756	4809037	52.12	52.09	225812	225812	141745	157731	6	6	13	12	84	22	4557351	130	0	0	0	15 + 29 part	751337	87.887	1.001	0.12	1307.32	26.45	128755	4230301	57348	57948	25827	31183	29	28
SAL_JA4713AA_AS	SAL_JA4713AA_AS.scaffold	82	52	41	37	31	27	4857694	4845624	4827158	4799121	4684232	4518722	63	453549	4853123	4809037	52.12	52.09	188265	191687	121654	121654	9	8	16	16	74	23	4100688	125	0	0	2	10 + 35 part	604671	88.144	1.002	7.11	1306.2	26.33	148078	4246383	58646	61754	26568	31183	27	26
SAL_JA4714AA_AS	SAL_JA4714AA_AS.scaffold	57	41	32	29	28	21	4901162	4894669	4880101	4858264	4848248	4602406	45	746474	4897407	4809037	52.15	52.09	323890	323890	172402	172402	5	5	11	11	79	19	4450485	131	0	0	1	6 + 24 part	668685	87.806	1.001	0	1309.75	26.48	141269	4227917	58646	58646	26568	31154	27	27
SAL_JA4715AA_AS	SAL_JA4715AA_AS.scaffold	100	61	48	42	33	23	4986199	4967706	4942258	4901214	4730699	4400911	80	600843	4981199	4809037	52.14	52.09	225890	225890	130769	131284	7	7	15	14	79	22	4203392	128	0	0	1	23 + 37 part	732306	88.154	1.002	6.93	1307.26	26.68	196264	4247678	54204	54524	20063	26261	29	28
SAL_JA4716AA_AS	SAL_JA4716AA_AS.scaffold	94	64	45	40	37	30	5131160	5118398	5076612	5041379	4989532	4763158	75	603471	5125689	4809037	52.16	52.09	196628	204653	97028	98976	8	7	18	16	82	27	4478173	127	0	0	4	22 + 35 part	887179	87.917	1.002	5.33	1309.3	26.37	129066	4235909	57105	58061	18672	26911	31	28
SAL_JA4718AA_AS	SAL_JA4718AA_AS.scaffold	76	53	41	34	30	27	4858890	4849662	4832131	4785644	4716202	4610168	60	523355	4854151	4809037	52.1	52.09	184584	184584	112952	114837	8	8	16	15	82	26	4475596	130	0	0	2	9 + 32 part	620258	87.847	1.002	19.41	1305.95	26.44	127791	4231049	57948	57948	26568	26911	28	28
SAL_JA4725AA_AS	SAL_JA4725AA_AS.scaffold	78	49	39	36	31	26	4829658	4817147	4797535	4777420	4683387	4514116	60	720197	4824367	4809037	52.14	52.09	191687	207706	128313	128313	8	7	15	15	79	23	4188786	132	0	0	1	8 + 33 part	561928	88.425	1.002	6.92	1314.84	26.5	148077	4261034	57212	57212	26468	26579	27	27
SAL_JA4727AA_AS	SAL_JA4727AA_AS.scaffold	105	53	37	33	29	20	5043322	5025966	4994737	4969506	4911449	4559882	64	707880	5033727	4809037	52.03	52.09	279030	279030	173204	186410	6	6	12	11	78	22	4575934	131	0	0	1	19 + 25 part	782919	88.211	1.002	0	1306.38	26.52	148085	4250619	57211	58646	24652	31715	28	26
SAL_JA4793AA_AS	SAL_JA4793AA_AS.scaffold	73	40	34	31	27	24	4903582	4888764	4875030	4851695	4772900	4646936	54	647128	4897852	4809037	52.2	52.09	246280	257774	138604	138766	7	6	14	13	80	22	4431767	132	0	0	2	7 + 31 part	626757	88.649	1.002	7.47	1323.32	26.9	168327	4269724	57947	58646	26911	28924	27	26
SAL_JA4794AA_AS	SAL_JA4794AA_AS.scaffold	64	36	28	26	21	20	4905036	4894735	4876834	4861103	4761654	4723136	43	647104	4899412	4809037	52.19	52.09	257402	257630	177515	177515	6	5	11	11	89	20	4589592	132	0	0	2	6 + 25 part	628437	88.621	1.002	7.39	1321.69	26.66	148091	4269409	58646	68036	26911	27969	27	26
SAL_JA4795AA_AS	SAL_JA4795AA_AS.scaffold	96	49	40	38	32	26	4933204	4915393	4894625	4881510	4778899	4563262	63	387753	4924818	4809037	52.13	52.09	191687	207707	128309	149834	9	8	16	15	78	26	4452292	126	0	0	1	10 + 35 part	687260	87.968	1.002	7.37	1305.8	26.31	148020	4236860	57212	57947	21713	26196	28	27
SAL_JA4800AA_AS	SAL_JA4800AA_AS.scaffold	148	93	67	53	42	32	5084340	5060077	5000960	4904800	4729920	4378796	117	328134	5076550	4809037	51.98	52.09	148196	149834	78923	83263	13	12	24	21	75	28	3945695	125	0	0	3	30 + 54 part	817475	88.242	1.004	6.54	1306.76	26.49	127790	4255036	48576	49031	17856	22032	34	32
SAL_JA4803AA_AS	SAL_JA4803AA_AS.scaffold	80	45	38	33	28	23	4906568	4893527	4878580	4844368	4752178	4568027	57	522462	4901128	4809037	52.16	52.09	271390	271390	130707	139252	7	7	14	13	81	22	4376412	127	1	0	2	14 + 31 part	658104	88.058	1.002	8.71	1309.48	26.8	148196	4241240	54524	57212	26261	26911	28	27
SAL_JA4804AA_AS	SAL_JA4804AA_AS.scaffold	115	76	61	54	43	33	5288982	5272310	5237622	5188720	4975591	4591961	92	369790	5283231	4809037	51.77	52.09	150309	162635	91020	100842	13	11	25	21	82	30	4047278	123	0	0	1	18 + 50 part	1029613	88.223	1.003	6.93	1304.65	26.54	196292	4250944	47757	51133	14887	21903	35	30
SAL_JA4810AA_AS	SAL_JA4810AA_AS.scaffold	87	47	33	29	27	19	5130250	5111256	5084533	5062339	5034450	4706176	66	708454	5123930	4809037	52.08	52.09	376805	376805	149858	194249	5	5	11	9	78	21	4555801	131	0	0	1	26 + 22 part	876070	88.161	1.002	0	1306.87	26.37	196297	4246951	57948	68111	18880	31224	27	25
SAL_JA4811AA_AS	SAL_JA4811AA_AS.scaffold	92	49	37	33	29	19	5089911	5070426	5046664	5018451	4952555	4575725	68	706850	5083026	4809037	52.08	52.09	282892	282892	209701	212921	6	6	11	10	76	20	4527423	131	0	0	1	27 + 24 part	841189	88.1	1.001	0	1305.43	26.18	148077	4241541	57211	58646	21903	32053	28	26
SAL_JA4812AA_AS	SAL_JA4812AA_AS.scaffold	158	127	98	81	63	41	5051456	5038200	4968711	4844497	4551183	3781810	136	234837	5044499	4809037	52.09	52.09	71971	72871	48989	54063	20	19	42	38	73	38	3212599	123	0	0	6	24 + 61 part	807242	87.799	1.004	4.72	1313.49	26.27	127791	4229927	33373	35457	11816	16659	42	39
SAL_JA4813AA_AS	SAL_JA4813AA_AS.scaffold	92	56	37	35	28	18	5097047	5083447	5049934	5036675	4920408	4535290	68	707880	5091100	4809037	52.08	52.09	282799	282799	201554	209007	6	6	11	10	77	20	4514686	131	0	0	1	23 + 25 part	839742	88.245	1.002	0	1306.47	26.44	148067	4251042	57211	58646	21903	32053	28	26
SAL_JA4814AA_AS	SAL_JA4814AA_AS.scaffold	125	92	75	66	56	33	4995344	4982118	4945887	4880473	4707307	3942902	102	439391	4988623	4809037	52.12	52.09	115435	120057	52528	57388	13	12	30	27	74	33	3603691	124	0	0	5	15 + 50 part	748248	87.914	1.003	7.12	1310.96	26.04	127791	4235080	42429	43840	16754	19488	37	35
SAL_JA4816AA_AS	SAL_JA4816AA_AS.scaffold	127	88	67	61	49	34	4920138	4905335	4852145	4809392	4589860	4070481	99	376726	4912739	4809037	52.1	52.09	107640	108102	66131	66641	14	13	28	27	70	33	3706745	124	0	0	2	15 + 60 part	673505	87.956	1.002	9.02	1311.31	27.31	147995	4236223	47800	48290	21035	24652	32	31
SAL_JA4817AA_AS	SAL_JA4817AA_AS.scaffold	74	49	35	29	27	23	5042644	5030218	5001428	4958995	4931654	4762884	61	843807	5038973	4809037	52.11	52.09	282799	282799	149876	187750	5	5	11	10	79	19	4470120	128	0	0	0	17 + 25 part	798630	88.032	1.002	0	1307.25	26.62	148073	4239967	56337	57431	26261	32082	28	26
SAL_JA4819AA_AS	SAL_JA4819AA_AS.scaffold	96	64	53	43	34	28	5149245	5136393	5108755	5039376	4890747	4684683	73	600843	5142552	4809037	52.16	52.09	236419	236419	102060	115590	8	8	17	15	78	23	4084499	128	0	0	3	19 + 39 part	895223	88.125	1.002	8.58	1309.85	26.47	141357	4245283	52908	58646	16754	26911	30	27
SAL_JA4820AA_AS	SAL_JA4820AA_AS.scaffold	91	51	39	36	29	23	4841742	4825666	4801878	4781293	4659329	4441110	64	716792	4834730	4809037	52.12	52.09	189117	189117	136305	136305	8	8	15	15	81	23	4342663	125	0	0	1	14 + 31 part	594124	88.003	1.002	7.55	1302.74	26.32	148080	4239152	57003	57003	26260	26260	28	28
SAL_JA4821AA_AS	SAL_JA4821AA_AS.scaffold	60	46	34	28	25	18	4992493	4985609	4961237	4921853	4885660	4636321	54	680182	4991192	4809037	52.09	52.09	384708	384708	181585	181585	5	5	10	10	83	18	4503988	140	1	0	1	20 + 20 part	732302	88.445	1.001	0.76	1339.29	25.84	162180	4257186	71485	74041	26469	30144	23	22
SAL_JA4824AA_AS	SAL_JA4824AA_AS.scaffold	91	36	28	26	21	16	4939463	4920898	4901695	4885779	4796341	4613587	48	1086943	4929350	4809037	52.19	52.09	452102	452102	215810	215810	4	4	8	8	91	17	4615432	150	0	0	1	16 + 21 part	676808	88.267	1.002	7.47	1337.21	27.09	149458	4251745	58740	64576	26299	26947	26	25
SAL_JA4825AA_AS	SAL_JA4825AA_AS.scaffold	80	45	37	35	32	25	4633380	4619737	4603070	4591593	4545236	4274152	56	775550	4627997	4809037	52.29	52.09	194515	163686	102967	96117	7	8	16	17	82	24	4105814	130	0	0	0	3 + 28 part	440393	86.853	1.003	0	1330.41	25.21	127396	4184347	57574	55883	28888	24673	29	30
SAL_JA4826AA_AS	SAL_JA4826AA_AS.scaffold	123	86	65	52	46	36	5017464	5002117	4955901	4861881	4741094	4405344	98	472456	5010045	4809037	52.09	52.09	114649	126564	74440	82297	13	12	26	24	66	30	3703462	123	1	0	4	22 + 50 part	777202	87.769	1.003	28.46	1310.98	26.61	127791	4228962	50059	51868	18693	25827	33	31
SAL_JA4827AA_AS	SAL_JA4827AA_AS.scaffold	139	84	68	57	42	33	5026462	5007286	4977049	4899379	4653223	4344036	95	600843	5015106	4809037	52.17	52.09	127504	132379	74355	74532	11	10	24	22	73	26	3631567	125	0	0	4	17 + 51 part	765048	88.134	1.003	4.63	1307.26	26.83	125767	4246844	48158	49534	18324	23910	34	31
SAL_JA4830AA_AS	SAL_JA4830AA_AS.scaffold	149	115	99	87	68	35	5049507	5035379	4990434	4904752	4583122	3386166	127	303737	5043223	4809037	52.24	52.09	73451	77616	42588	45604	22	20	44	40	62	32	2576557	121	0	0	6	26 + 66 part	798576	88.004	1.003	8.23	1307.06	25.9	127791	4240040	40034	42579	16235	19133	40	37
SAL_JA4832AA_AS	SAL_JA4832AA_AS.scaffold	98	69	57	51	42	32	4888194	4876514	4855758	4814104	4665921	4295610	79	440134	4883235	4809037	52.05	52.09	149909	149909	84122	84122	12	12	23	23	75	30	3939013	129	0	0	2	12 + 45 part	631223	88.223	1.002	7.15	1313.86	26.02	130676	4249567	51133	51133	22032	24652	31	31
SAL_JA4833AA_AS	SAL_JA4833AA_AS.scaffold	109	77	66	59	51	33	5083510	5068966	5043970	4991039	4842544	4205730	92	313011	5078870	4809037	52.12	52.09	153385	153385	71083	81554	12	12	27	24	73	30	3810723	128	0	0	1	26 + 45 part	834250	88.05	1.002	6.62	1309.48	26.4	148098	4241665	45742	47875	18621	26477	34	31
SAL_JA4834AA_AS	SAL_JA4834AA_AS.scaffold	144	108	83	74	55	36	5154945	5139493	5074787	5013606	4684570	3975092	121	276476	5148065	4809037	52.2	52.09	91191	93537	55953	61880	17	15	34	30	73	32	3424640	122	0	0	5	36 + 59 part	905790	87.989	1.003	6.7	1306.42	26.4	147998	4239926	43415	44671	16632	21431	40	37
SAL_JA4835AA_AS	SAL_JA4835AA_AS.scaffold	92	52	42	38	34	21	4986081	4970171	4946273	4915644	4847850	4358356	63	707880	4977703	4809037	52.13	52.09	282847	282847	108413	108533	6	6	13	12	76	23	4360109	130	0	0	1	15 + 29 part	735602	88.09	1.001	0	1304.59	26.16	148061	4241214	54900	57211	24653	28768	29	27
SAL_JA4836AA_AS	SAL_JA4836AA_AS.scaffold	122	83	61	52	40	29	5164073	5146668	5095273	5031015	4829411	4480691	99	482552	5157973	4809037	52.18	52.09	169925	200008	75737	81889	8	7	20	17	75	24	3863687	128	0	0	3	33 + 43 part	908645	88.16	1.002	6.88	1308.13	26.61	148046	4247114	46233	48833	17856	25525	34	30
SAL_JA4837AA_AS	SAL_JA4837AA_AS.scaffold	118	91	76	66	49	35	5115208	5102865	5064765	4994168	4701450	4195820	102	359933	5110910	4809037	52.14	52.09	116280	119848	60980	74332	14	13	29	26	72	32	3737014	127	1	0	3	20 + 53 part	861918	88.094	1.003	9.1	1307.48	26.22	148077	4244103	43840	46233	16634	20913	38	34
SAL_JA4838AA_AS	SAL_JA4838AA_AS.scaffold	128	101	86	73	50	34	4951586	4940091	4901701	4802737	4413723	3855218	111	420759	4947022	4809037	52.27	52.09	93680	95959	53872	56445	15	14	32	30	69	31	3266557	125	0	0	4	17 + 57 part	702988	87.965	1.003	8.77	1308.69	26.36	127791	4238853	44149	44821	16754	19031	37	35
SAL_JA4839AA_AS	SAL_JA4839AA_AS.scaffold	139	112	87	77	54	35	5154703	5142162	5085101	5020040	4615522	3959412	124	275401	5150413	4809037	52.21	52.09	90913	92562	55953	68487	17	15	34	30	69	35	3564730	123	0	0	3	30 + 63 part	901105	88.063	1.003	7.73	1307.56	26.4	148011	4244560	42287	44671	16016	19880	38	34
SAL_JA4840AA_AS	SAL_JA4840AA_AS.scaffold	72	46	36	33	29	23	5000585	4991071	4969200	4946247	4867239	4648782	53	600843	4995395	4809037	52.18	52.09	311295	348673	99853	149897	6	5	12	11	79	21	4370817	128	0	0	2	10 + 32 part	749568	88.128	1.002	7.21	1307.96	26.69	196293	4244780	54524	57211	26261	31334	29	28
SAL_JA4841AA_AS	SAL_JA4841AA_AS.scaffold	155	108	79	71	52	36	4998348	4976042	4911434	4858976	4511597	3931302	130	298611	4992064	4809037	52.15	52.09	90176	92450	61215	61743	17	16	33	31	67	27	2977179	132	0	0	8	27 + 50 part	734333	88.029	1.006	0	1312.88	26.72	123780	4250708	46233	48159	16448	19060	36	34
SAL_JA4843AA_AS	SAL_JA4843AA_AS.scaffold	95	66	47	42	37	29	4988822	4975709	4935848	4900274	4808072	4527068	77	682250	4983043	4809037	52.12	52.09	172545	196629	88172	91075	8	7	18	17	75	26	4131488	126	0	0	5	17 + 43 part	746500	87.901	1.002	6.14	1309.04	26.47	127791	4234205	57213	57348	24652	29998	30	29
SAL_JA4848AA_AS	SAL_JA4848AA_AS.scaffold	90	54	40	35	32	25	4989195	4972605	4947366	4915837	4854930	4626084	68	682266	4982289	4809037	52.11	52.09	204653	204653	109053	114837	7	7	15	14	84	26	4553260	127	0	0	4	19 + 36 part	749826	87.847	1.002	24.05	1308.46	26.51	127791	4230339	56517	57948	24652	26568	30	28
SAL_JA4849AA_AS	SAL_JA4849AA_AS.scaffold	96	54	39	34	31	24	4987272	4967593	4940336	4908800	4847897	4620263	69	682266	4978360	4809037	52.11	52.09	225812	225812	113551	114808	6	6	14	13	74	20	4237972	129	0	0	4	20 + 36 part	748966	87.808	1.002	24.51	1307.69	26.26	128939	4227097	57214	58646	26252	30708	29	27
SAL_JA4851AA_AS	SAL_JA4851AA_AS.scaffold	94	50	38	33	30	24	4993838	4977968	4956868	4923764	4871280	4672275	62	711632	4986167	4809037	52.11	52.09	223068	225812	114710	141745	7	6	14	13	85	24	4608202	131	0	0	3	16 + 29 part	750856	87.889	1.002	0	1308.57	26.38	128939	4234377	57213	58646	25827	30581	29	27
SAL_JA4852AA_AS	SAL_JA4852AA_AS.scaffold	101	67	54	45	37	31	5165873	5151476	5121285	5057386	4914627	4698342	77	383636	5158323	4809037	52.17	52.09	217240	217240	90999	108188	9	9	20	17	78	27	4238033	128	0	0	3	23 + 41 part	913363	88.088	1.002	8.22	1309.47	26.56	148073	4243257	48295	52908	17856	26579	33	29
SAL_JA4853AA_AS	SAL_JA4853AA_AS.scaffold	102	61	48	41	37	28	4991046	4971673	4949176	4905292	4820203	4514607	77	682266	4982979	4809037	52.11	52.09	172546	172546	97105	99780	8	8	18	17	80	28	4297305	126	0	0	4	19 + 39 part	749913	87.818	1.002	19.08	1309.33	26.43	127791	4230113	51897	56517	21660	26261	31	29
SAL_JA4855AA_AS	SAL_JA4855AA_AS.scaffold	89	58	45	37	29	25	5026668	5011651	4986023	4928708	4788513	4646639	72	659692	5022078	4809037	52.17	52.09	260878	260878	110977	113506	6	6	14	13	78	23	4376470	128	0	0	4	13 + 38 part	769409	88.205	1.003	7.37	1310.6	26.88	196293	4250747	54524	57947	21658	26648	29	27
SAL_JA4856AA_AS	SAL_JA4856AA_AS.scaffold	74	51	41	34	27	23	5020310	5009805	4987243	4939316	4830888	4688629	61	659722	5016577	4809037	52.17	52.09	278919	299149	115572	130769	6	5	12	11	81	21	4416793	130	0	0	3	14 + 34 part	768289	88.146	1.002	7.28	1310.23	26.56	148077	4246299	52908	57211	24653	28727	30	28
SAL_JA4858AA_AS	SAL_JA4858AA_AS.scaffold	78	48	38	31	26	22	5021895	5008789	4983913	4932915	4833834	4691795	60	659680	5017208	4809037	52.17	52.09	376789	376789	130769	149897	5	5	11	10	81	20	4421628	129	0	0	3	12 + 35 part	768556	88.155	1.002	6.6	1309.36	26.54	196293	4247942	54524	57947	24653	29924	29	27
SAL_JA4859AA_AS	SAL_JA4859AA_AS.scaffold	120	89	73	62	51	36	5016422	5002016	4964839	4883877	4693753	4161581	102	363286	5011588	4809037	52.18	52.09	105379	106615	66676	72277	14	13	29	27	72	31	3457374	126	0	0	4	18 + 56 part	761116	88.117	1.003	7.78	1308.37	26.5	148036	4246171	46228	46569	17856	24653	36	34
SAL_JA4860AA_AS	SAL_JA4860AA_AS.scaffold	99	58	41	38	35	28	4989524	4970347	4933006	4912636	4851732	4624893	74	682268	4981389	4809037	52.11	52.09	180556	180556	94089	99653	7	7	17	16	73	22	4082028	129	0	0	4	19 + 38 part	748745	87.858	1.002	25.27	1308.67	26.32	127791	4229676	56517	57948	24652	26568	30	28
SAL_JA4861AA_AS	SAL_JA4861AA_AS.scaffold	77	47	29	27	26	21	4792650	4778712	4745806	4733813	4723504	4560650	61	785572	4788642	4809037	52.1	52.09	282624	282624	163804	163804	6	6	12	12	79	20	4332556	133	0	0	2	12 + 27 part	578798	87.356	1.002	0	1518.37	29.3	156507	4206912	57920	57920	27760	26686	26	26
SAL_JA4863AA_AS	SAL_JA4863AA_AS.scaffold	108	66	49	39	33	26	5095863	5078276	5042861	4976283	4876387	4650298	81	711632	5088614	4809037	52.11	52.09	223068	223068	99787	141451	7	7	15	13	84	26	4520519	131	0	0	4	22 + 39 part	850783	87.951	1.002	0	1307.55	26.27	128755	4236785	52909	57948	18880	26911	31	28
SAL_JA4864AA_AS	SAL_JA4864AA_AS.scaffold	88	58	46	40	31	24	5004647	4992437	4970697	4926652	4783801	4547856	67	602778	4998334	4809037	52.07	52.09	213943	213943	112952	141747	7	7	14	13	81	24	4401373	127	0	0	4	16 + 35 part	767792	87.844	1.001	0	1306.82	26.39	128939	4229797	56871	57213	21903	26911	29	28
SAL_JA4865AA_AS	SAL_JA4865AA_AS.scaffold	94	58	43	37	29	24	5039933	5022838	4986246	4943977	4791503	4617701	73	659731	5033938	4809037	52.16	52.09	251177	251177	109050	130769	6	6	14	12	79	22	4349760	127	0	0	3	16 + 37 part	782983	88.14	1.003	6.44	1310.17	26.66	196296	4249366	54204	57211	19447	28744	29	27
SAL_JA4866AA_AS	SAL_JA4866AA_AS.scaffold	92	60	48	43	34	27	5113091	5100047	5072476	5039922	4887589	4606503	70	540659	5106666	4809037	52.12	52.09	271001	271001	87622	110629	7	7	17	14	78	24	4284746	131	0	0	3	15 + 40 part	859704	88.106	1.002	8.09	1309.02	26.39	148062	4244709	49534	54524	18875	26911	32	29
SAL_JA4872AA_AS	SAL_JA4872AA_AS.scaffold	92	58	44	39	35	27	4993086	4976302	4949246	4917752	4846820	4588811	72	602771	4986315	4809037	52.11	52.09	180514	196629	99805	109066	8	7	17	15	83	28	4542575	127	0	0	4	20 + 36 part	753363	87.855	1.002	5.13	1308.83	26.3	127791	4230783	56517	57948	21903	26568	30	28
SAL_JA4873AA_AS	SAL_JA4873AA_AS.scaffold	83	57	43	37	33	26	4991061	4979039	4953118	4913222	4842274	4612920	67	682260	4986025	4809037	52.11	52.09	196629	196629	99615	109197	7	7	16	15	78	23	4302024	126	0	0	4	14 + 35 part	750383	87.911	1.002	5.44	1310.98	26.63	127791	4233256	56517	57948	21903	26495	30	28
SAL_JA4874AA_AS	SAL_JA4874AA_AS.scaffold	89	63	47	39	32	29	5050114	5037947	4995866	4940576	4809262	4719102	73	478407	5045180	4809037	52.16	52.09	212223	212223	99921	102690	8	8	17	15	80	24	4181402	128	0	0	3	18 + 39 part	792047	88.221	1.002	8.52	1311.67	26.52	148077	4251548	52908	56824	18788	26648	30	28
SAL_JA4875AA_AS	SAL_JA4875AA_AS.scaffold	101	59	46	39	35	28	4991276	4972008	4949384	4903807	4833162	4605334	75	682267	4983296	4809037	52.11	52.09	180514	196629	98881	99796	8	7	17	16	84	28	4464672	126	0	0	4	20 + 37 part	749392	87.861	1.002	24.72	1309.58	26.44	127791	4230977	52909	56860	21903	26261	31	29
SAL_JA4876AA_AS	SAL_JA4876AA_AS.scaffold	102	56	41	36	32	25	4993536	4972101	4944339	4912810	4827458	4599154	74	601914	4984808	4809037	52.11	52.09	204653	225955	105103	107994	7	6	15	14	81	25	4349574	131	0	0	4	19 + 36 part	748771	87.876	1.002	24.21	1309.01	26.24	128883	4233253	57214	58646	24652	28733	29	27
SAL_JA4878AA_AS	SAL_JA4878AA_AS.scaffold	109	60	46	40	37	32	4991060	4972772	4944230	4900283	4839378	4668205	71	602041	4980545	4809037	52.11	52.09	180514	180514	88000	88286	8	8	19	18	74	25	4099781	128	0	0	5	16 + 40 part	747657	87.872	1.002	6	1309.58	26.81	127790	4230428	52909	56858	21662	26261	31	29
SAL_JA4883AA_AS	SAL_JA4883AA_AS.scaffold	126	85	56	49	41	31	5320865	5301895	5220907	5169637	5023546	4720524	104	608303	5314641	4809037	51.9	52.09	181668	223286	84809	96891	9	8	20	16	75	26	4048267	128	0	0	4	34 + 47 part	1061128	88.207	1.003	7.92	1308.94	26.31	141271	4250640	48833	57211	14887	25610	33	28
SAL_JA4886AA_AS	SAL_JA4886AA_AS.scaffold	104	71	45	40	33	28	5058638	5043220	4983304	4950395	4831843	4657737	83	746471	5052116	4809037	52.11	52.09	204653	204653	91211	99788	8	8	17	15	77	23	4181759	128	0	0	5	28 + 40 part	817885	87.904	1.002	5.23	1309.65	26.47	141265	4232933	57085	57948	21660	31154	30	28
SAL_JA4887AA_AS	SAL_JA4887AA_AS.scaffold	108	66	51	44	36	30	5306980	5290569	5259090	5212877	5070694	4830906	79	714583	5299062	4809037	51.76	52.09	178215	185970	93150	108793	8	7	19	15	78	24	4089060	126	0	0	1	19 + 43 part	1051782	88.121	1.002	6.98	1303.61	26.29	196296	4245264	49031	57430	15318	26261	33	28
SAL_JA4888AA_AS	SAL_JA4888AA_AS.scaffold	132	98	78	68	55	35	5082565	5066122	5019910	4942231	4708938	4007671	113	449489	5076979	4809037	52.03	52.09	98313	99907	57158	61156	15	14	32	28	67	31	3283296	122	0	0	1	24 + 53 part	827127	88.085	1.003	7.58	1304.52	26.42	196296	4244282	45742	47757	17856	21660	35	32
SAL_JA4890AA_AS	SAL_JA4890AA_AS.scaffold	137	102	82	73	56	39	5099918	5083463	5043488	4976686	4653338	4002583	116	322818	5093255	4809037	52.18	52.09	94142	100209	54194	58994	19	17	36	32	73	37	3219455	123	0	0	3	21 + 59 part	857633	87.867	1.002	6.13	1309.05	26.41	146349	4231935	44992	47875	15392	18653	38	35
SAL_JA4891AA_AS	SAL_JA4891AA_AS.scaffold	162	104	88	77	59	41	5005922	4984648	4953442	4869559	4555243	3914058	121	239949	4996568	4809037	52.15	52.09	83472	88026	54170	55343	19	18	38	36	72	35	3057045	130	1	1	3	20 + 56 part	741214	88.073	1.005	5.42	1313.9	26.28	127791	4249515	44821	46035	16235	18696	37	35
SAL_JA4893AA_AS	SAL_JA4893AA_AS.scaffold	110	77	55	47	38	29	5027975	5009984	4963383	4902274	4742249	4397845	96	329463	5023814	4809037	52.09	52.09	178215	178215	91019	107489	11	11	21	19	76	26	3965313	127	0	0	1	23 + 44 part	769874	88.167	1.003	6.25	1303.27	26.51	148069	4251536	48833	52909	19448	26410	31	28
SAL_JA4894AA_AS	SAL_JA4894AA_AS.scaffold	77	48	39	32	26	22	4984623	4969949	4948810	4899708	4799770	4655799	63	600715	4980587	4809037	52.15	52.09	278034	278034	149812	153390	6	6	12	11	76	20	4372956	129	0	0	3	17 + 30 part	714460	88.566	1.002	6.89	1320.58	26.81	148076	4265476	58646	68036	24653	30708	27	26
SAL_JA4895AA_AS	SAL_JA4895AA_AS.scaffold	81	48	39	31	26	21	4978322	4961123	4940926	4886920	4796881	4639350	66	600715	4973874	4809037	52.14	52.09	278020	278020	149977	153219	6	6	12	11	76	19	4371663	126	0	0	3	17 + 31 part	705671	88.562	1.002	7.32	1321.84	27.03	148069	4267163	58588	68036	24653	30316	27	26
SAL_JA4896AA_AS	SAL_JA4896AA_AS.scaffold	122	84	61	48	38	30	5086975	5066728	5022881	4920472	4754073	4471163	106	637595	5081956	4809037	52.06	52.09	164695	178215	81410	100380	9	8	20	17	75	23	3817266	126	0	0	1	39 + 38 part	831713	88.132	1.003	6.89	1302.29	26.43	128938	4247041	51133	57212	18148	26468	32	29
SAL_JA4897AA_AS	SAL_JA4897AA_AS.scaffold	78	56	40	34	26	23	5039244	5028556	4984324	4940339	4788953	4693131	66	659730	5035789	4809037	52.16	52.09	239587	239587	135725	137465	6	6	13	12	79	21	4432441	129	0	0	3	18 + 34 part	785615	88.158	1.003	6.81	1309.48	26.84	148080	4249000	54204	57947	21888	31334	29	27
SAL_JA4899AA_AS	SAL_JA4899AA_AS.scaffold	80	52	41	36	29	24	5034365	5021707	4994839	4959639	4840742	4649785	65	720197	5030162	4809037	51.96	52.09	257897	270463	128313	147206	7	6	14	13	79	22	4333343	128	0	0	2	16 + 34 part	781806	88.142	1.002	6.74	1308.75	26.23	148011	4246429	57330	58646	20340	26911	29	27
SAL_JA4901AA_AS	SAL_JA4901AA_AS.scaffold	114	79	63	59	51	33	5090081	5074812	5032098	5003483	4855100	4246507	90	607161	5082828	4809037	52.08	52.09	111013	117019	70128	77622	12	11	26	23	74	31	3868126	128	0	0	1	19 + 38 part	839464	88.033	1.002	0	1301.67	25.96	148058	4239945	46233	48290	17570	23846	34	31
SAL_JA4904AA_AS	SAL_JA4904AA_AS.scaffold	73	49	35	32	31	25	4993684	4982678	4950681	4928835	4907181	4706883	57	682261	4988571	4809037	52.11	52.09	223067	225812	117997	129397	7	6	14	13	80	21	4365031	128	0	0	2	13 + 31 part	754852	87.919	1.001	5.19	1308.06	26.68	129067	4232663	57428	57948	24652	31183	29	28
SAL_JA4905AA_AS	SAL_JA4905AA_AS.scaffold	99	62	47	40	37	24	5091389	5079157	5055786	5001826	4958139	4466347	71	707880	5084794	4809037	52.09	52.09	212917	214878	108195	121237	7	6	16	14	73	26	4427338	130	0	0	2	14 + 33 part	833421	88.164	1.003	0	1306.52	26.6	148062	4249945	52909	57948	19108	28429	30	27
SAL_JA4907AA_AS	SAL_JA4907AA_AS.scaffold	124	53	43	39	35	24	5095678	5073166	5050594	5026695	4961360	4541244	66	707880	5081953	4809037	52.08	52.09	252702	252702	108413	108572	7	7	14	13	76	24	4427802	130	0	0	1	18 + 29 part	839111	88.106	1.001	0	1305.29	26.36	148080	4242083	51129	56854	19108	30608	30	27
SAL_JA4908AA_AS	SAL_JA4908AA_AS.scaffold	72	47	38	33	28	19	5057553	5045633	5022201	4986707	4906615	4582025	58	707880	5052926	4809037	52.09	52.09	279029	279029	174794	182715	6	6	12	11	78	21	4572444	132	0	0	1	20 + 24 part	810442	88.11	1.001	0	1308.04	26.46	147997	4241977	57211	58646	24653	32053	28	26
SAL_JA4909AA_AS	SAL_JA4909AA_AS.scaffold	89	55	43	40	31	21	5086925	5071964	5046881	5028339	4878605	4491654	67	707880	5080320	4809037	52.09	52.09	252702	282892	108195	115924	6	5	13	11	76	22	4416407	132	0	0	1	20 + 27 part	836348	88.123	1.001	0	1306.33	26.69	196297	4242984	56430	58646	19108	29428	29	26
SAL_JA4912AA_AS	SAL_JA4912AA_AS.scaffold	100	70	58	52	42	32	5265981	5255153	5226643	5182687	4990927	4608448	78	369790	5260545	4809037	51.79	52.09	159619	162635	93015	102981	13	12	24	20	82	30	4072641	124	0	0	1	13 + 50 part	1012059	88.139	1.002	6.24	1306.86	26.66	148083	4247184	48159	57211	15227	21903	35	30
SAL_JA4913AA_AS	SAL_JA4913AA_AS.scaffold	127	69	52	45	36	28	5141161	5123274	5088218	5042232	4883148	4567646	80	453549	5131060	4809037	52.13	52.09	188265	189150	93899	128313	10	9	19	16	78	24	4118621	126	0	0	1	25 + 34 part	883921	88.122	1.002	7.68	1304.97	26.48	137893	4245041	50777	53837	16754	26196	31	28
SAL_JA4914AA_AS	SAL_JA4914AA_AS.scaffold	104	59	49	45	36	22	5174647	5156906	5135571	5108115	4973021	4439533	72	707880	5166081	4809037	51.87	52.09	238838	253070	97266	108413	7	6	15	13	76	24	4339058	129	0	0	1	18 + 30 part	920056	88.118	1.002	0	1306.68	26.62	148077	4243822	52909	57211	16661	26911	30	27
SAL_JA4915AA_AS	SAL_JA4915AA_AS.scaffold	127	58	43	39	34	24	5096786	5077113	5049321	5021304	4955136	4574814	70	707880	5085169	4809037	52.08	52.09	214710	219617	108413	135805	7	6	15	13	78	26	4529700	131	0	0	1	20 + 29 part	834818	88.154	1.003	0	1306.57	26.61	148070	4249482	56430	57948	18787	28752	29	27
SAL_JA4918AA_AS	SAL_JA4918AA_AS.scaffold	151	112	91	79	54	38	5271935	5253417	5205189	5115447	4677844	4050572	128	278211	5264939	4809037	51.85	52.09	90376	95154	54305	63051	18	15	36	31	68	32	3318006	121	0	0	2	31 + 61 part	1021189	88.002	1.003	0	1303.98	26.06	127791	4239984	46232	49022	12797	18884	37	32
SAL_JA4919AA_AS	SAL_JA4919AA_AS.scaffold	99	66	52	45	41	30	4989778	4973507	4947186	4903042	4817884	4475370	79	472407	4982602	4809037	52.12	52.09	149039	172546	91209	97105	10	9	21	19	81	29	4304272	126	0	0	4	18 + 41 part	747972	87.835	1.003	24.36	1307.9	26.16	127791	4230467	51871	56517	20072	24850	32	30
SAL_JA4920AA_AS	SAL_JA4920AA_AS.scaffold	182	122	93	77	58	36	5107172	5083225	5004875	4884647	4561622	3822661	141	262158	5097029	4809037	52.04	52.09	85583	90424	46185	56520	19	17	37	33	79	41	3379650	125	0	0	4	31 + 71 part	839180	88.118	1.005	6.59	1306.41	26.5	142864	4249885	44511	47195	15318	18441	36	33
SAL_JA4922AA_AS	SAL_JA4922AA_AS.scaffold	98	70	58	48	37	28	5018819	5005149	4979226	4907789	4723903	4411161	84	401019	5014641	4809037	52.13	52.09	176227	176227	82297	99852	9	9	20	18	76	25	3973908	127	0	0	4	22 + 41 part	748290	88.485	1.003	8.12	1322.26	26.6	147996	4263034	52053	57212	18793	26252	30	28
SAL_JA4924AA_AS	SAL_JA4924AA_AS.scaffold	126	80	60	49	43	31	5053991	5033102	4994688	4919243	4816221	4444475	97	363070	5044797	4809037	52.09	52.09	172545	173725	88143	91624	12	11	22	20	78	29	4086176	124	0	0	5	24 + 47 part	810728	87.868	1.002	5.91	1308.28	26.39	127791	4231448	50059	51897	18874	25832	33	31
SAL_JA4925AA_AS	SAL_JA4925AA_AS.scaffold	108	74	57	47	35	30	4975775	4957966	4926029	4852965	4643431	4458829	92	609119	4971132	4809037	52.12	52.09	178214	178214	81554	82029	8	8	19	18	71	23	3847724	125	0	0	1	20 + 43 part	719489	88.204	1.002	7.74	1303.07	26.69	196296	4249232	56360	57212	20340	26564	29	28
SAL_JA4926AA_AS	SAL_JA4926AA_AS.scaffold	72	47	37	31	29	23	4958825	4948625	4925358	4884611	4845358	4646750	57	682267	4955025	4809037	52.12	52.09	225955	225955	141747	149998	6	6	13	12	85	24	4600495	131	0	0	3	11 + 28 part	721338	87.887	1.002	0	1309.02	26.36	128755	4232181	57948	58646	26495	31183	28	27
SAL_JA4927AA_AS	SAL_JA4927AA_AS.scaffold	84	58	43	37	29	25	5036015	5024290	4982842	4940573	4789226	4646928	67	659652	5030424	4809037	52.16	52.09	216481	225890	115608	130769	7	6	14	13	78	23	4379178	128	0	0	3	18 + 37 part	783731	88.115	1.002	7.14	1308.46	26.74	148095	4245027	52908	54524	21658	28924	30	28
SAL_JA4928AA_AS	SAL_JA4928AA_AS.scaffold	79	52	42	36	30	25	5032348	5018446	4997692	4952678	4839448	4678366	67	571776	5029657	4809037	52.19	52.09	256992	271389	130706	139252	7	6	14	13	81	21	4271686	132	1	0	2	20 + 33 part	767058	88.406	1.003	0.74	1318.32	26.74	146562	4261575	57027	57947	21662	29411	30	28
SAL_JA4930AA_AS	SAL_JA4930AA_AS.scaffold	78	51	41	35	28	23	5020090	5008197	4984726	4945377	4825679	4641482	61	600843	5015150	4809037	52.17	52.09	273231	273231	149897	156023	7	7	13	12	79	20	4290821	130	0	0	3	9 + 37 part	767984	88.123	1.002	7.3	1311.04	26.36	148073	4244834	52908	57211	24653	31162	30	28
SAL_JA4935AA_AS	SAL_JA4935AA_AS.scaffold	110	65	46	38	35	28	5047248	5026240	4991745	4937509	4876602	4647810	83	464720	5038585	4809037	52.08	52.09	202700	204653	99793	109056	9	8	17	16	80	28	4514829	127	0	0	4	27 + 39 part	807330	87.815	1.002	5.26	1309.91	26.36	127791	4229798	51897	56517	21660	26568	31	29
SAL_JA4937AA_AS	SAL_JA4937AA_AS.scaffold	87	51	34	26	23	20	4966049	4950322	4910181	4856424	4808416	4682539	63	843808	4959021	4809037	52.18	52.09	376671	393714	162197	162197	5	4	9	9	79	16	4298264	127	0	0	1	22 + 26 part	725741	87.932	1.001	0	1307.33	26.27	196296	4232448	57196	57947	28956	32510	28	26
SAL_JA4942AA_AS	SAL_JA4942AA_AS.scaffold	76	50	39	35	29	25	4914782	4902961	4876014	4847041	4727389	4585278	61	474220	4910247	4809037	52.19	52.09	225813	225813	138605	138605	8	8	15	15	79	24	4392343	133	0	0	2	10 + 35 part	639850	88.631	1.002	6.5	1323.72	26.96	148193	4268925	52909	55143	26569	27969	29	28
SAL_JA4943AA_AS	SAL_JA4943AA_AS.scaffold	150	114	82	72	52	34	5185926	5167716	5095148	5019528	4708862	4061263	136	360865	5182342	4809037	51.96	52.09	128313	134262	52269	65360	14	13	31	26	90	44	3878516	126	0	0	2	45 + 65 part	919476	88.231	1.005	7.27	1310.76	26.51	142948	4258877	47879	50173	15503	20340	35	31
SAL_JA4951AA_AS	SAL_JA4951AA_AS.scaffold	71	46	35	30	28	25	4957770	4947675	4932428	4899440	4860187	4754153	54	682273	4953033	4809037	52.14	52.09	225955	225955	141747	149998	6	6	13	12	83	24	4575564	132	0	0	4	7 + 29 part	716605	87.899	1.002	0	1309.48	26.47	129123	4235448	57948	58646	26568	32514	28	27
SAL_JA4963AA_AS	SAL_JA4963AA_AS.scaffold	162	113	82	69	53	36	5248028	5225168	5159247	5052073	4795922	4150642	137	353809	5241436	4809037	51.9	52.09	119244	128313	59823	74326	16	15	32	27	93	39	3757624	125	0	0	4	46 + 65 part	982047	88.181	1.004	0	1307.29	26.53	117588	4255045	44820	48159	14617	19862	36	32
SAL_JA4977AA_AS	SAL_JA4977AA_AS.scaffold	85	59	42	36	28	22	5037950	5025791	4982592	4939650	4788268	4571084	69	659730	5033024	4809037	52.16	52.09	251177	279049	130769	135725	6	5	12	11	80	21	4276636	128	0	0	3	20 + 36 part	784239	88.119	1.003	7.11	1310.5	26.78	148080	4247778	52907	54524	24653	31162	30	28
SAL_JA4986AA_AS	SAL_JA4986AA_AS.scaffold	82	54	41	37	33	25	4990005	4976754	4950501	4922847	4851930	4589199	65	682266	4984276	4809037	52.11	52.09	223067	223067	114710	121022	7	7	15	14	77	22	4281380	127	0	0	4	13 + 36 part	750482	87.914	1.001	6.4	1310.76	26.73	129066	4232597	52909	56517	24652	26911	30	29
SAL_JA4991AA_AS	SAL_JA4991AA_AS.scaffold	70	51	40	34	26	23	5028107	5019781	4992155	4949213	4793380	4703175	60	659683	5025826	4809037	52.15	52.09	251177	279412	130721	164356	6	5	12	11	80	20	4339681	126	1	0	3	13 + 34 part	775508	88.185	1.002	8.02	1309.24	27.02	148075	4248818	54204	57947	24653	31334	29	27
SAL_JA4994AA_AS	SAL_JA4994AA_AS.scaffold	57	42	35	33	25	24	4915943	4908424	4891874	4876220	4734272	4695915	51	622296	4914142	4809037	52.13	52.09	257905	257905	130706	139252	6	6	13	12	82	22	4484694	130	0	0	1	8 + 32 part	672639	88.01	1.002	7.43	1309.97	26.49	148069	4239893	57947	58646	22491	26568	27	26
SAL_JA5031AA_AS	SAL_JA5031AA_AS.scaffold	104	59	49	45	38	28	5026161	5008545	4984261	4953086	4837311	4481258	72	654435	5017306	4809037	52.11	52.09	182671	182671	93218	101889	8	8	19	17	74	25	3974880	123	0	0	3	13 + 36 part	773946	88.074	1.002	0	1305.91	26.3	147998	4242305	52909	57211	18921	26538	30	28
SAL_JA5033AA_AS	SAL_JA5033AA_AS.scaffold	77	49	40	35	31	23	4901624	4887981	4867125	4834790	4767982	4484088	62	622418	4896959	4809037	52.18	52.09	271390	271390	115427	115427	6	6	13	13	78	22	4287376	131	0	0	2	13 + 35 part	653793	88.057	1.002	0.53	1309.66	26.68	147997	4241663	54524	57212	26261	26911	28	27
SAL_JA5038AA_AS	SAL_JA5038AA_AS.scaffold	82	51	37	32	27	23	5092653	5080141	5051520	5018115	4926630	4770002	61	752984	5086861	4809037	52.08	52.09	276677	282892	109661	149898	6	5	13	11	77	20	4359358	133	0	0	1	21 + 24 part	838462	88.187	1.002	0	1308.66	26.53	147998	4247499	58646	68281	21903	32053	27	25
SAL_JA5039AA_AS	SAL_JA5039AA_AS.scaffold	83	54	36	30	27	22	5095003	5081596	5048244	5003284	4951996	4748455	68	707880	5090828	4809037	52.08	52.09	283856	283856	150129	212901	6	6	12	11	78	21	4571116	131	0	0	1	26 + 24 part	837422	88.209	1.003	0	1310.87	26.97	148092	4252714	57392	58646	22032	32053	28	26
SAL_JA5040AA_AS	SAL_JA5040AA_AS.scaffold	84	53	36	31	28	20	5093222	5080207	5050962	5011941	4960652	4640646	65	707868	5088067	4809037	52.08	52.09	376818	376818	187729	209701	5	5	10	9	77	20	4534500	131	0	0	1	24 + 24 part	837873	88.192	1.002	0	1307.23	26.64	196297	4249798	57948	68111	21903	32082	27	25
SAL_JA5041AA_AS	SAL_JA5041AA_AS.scaffold	61	42	29	28	26	21	4931218	4923943	4896563	4890368	4862564	4652858	48	707880	4927890	4809037	52.17	52.09	278933	278933	187795	187795	6	6	11	11	78	22	4582066	133	0	0	0	6 + 24 part	676521	88.209	1.002	0	1309.03	26.43	148066	4250830	57392	57948	28178	32053	28	27
SAL_JA5042AA_AS	SAL_JA5042AA_AS.scaffold	86	56	40	37	30	20	5136711	5124492	5091277	5070504	4973986	4600870	66	707880	5131085	4809037	52	52.09	285998	291258	149899	187739	6	5	11	10	76	21	4426029	131	0	0	1	21 + 27 part	883690	88.147	1.002	0	1306.76	26.3	196297	4246528	57948	68111	18787	32053	28	26
SAL_JA5043AA_AS	SAL_JA5043AA_AS.scaffold	151	84	66	63	55	30	5093662	5073397	5040477	5020676	4902152	3927299	98	323844	5083183	4809037	52.09	52.09	108413	109497	61077	75931	14	12	28	25	69	32	3808956	124	0	0	3	21 + 41 part	832560	88.147	1.003	0	1305.67	26.42	148077	4248126	48290	49542	18696	26261	34	32
SAL_JA5044AA_AS	SAL_JA5044AA_AS.scaffold	84	54	41	37	30	27	4947195	4933395	4907978	4878384	4750046	4638096	69	453549	4943667	4809037	52.11	52.09	191684	207703	149834	149905	9	8	16	15	76	24	4351748	127	0	0	1	11 + 38 part	692346	88.212	1.002	7.69	1305.35	26.43	148097	4250311	58646	61754	21903	31183	27	26
SAL_JA5045AA_AS	SAL_JA5045AA_AS.scaffold	64	38	29	28	25	20	4986434	4974073	4954637	4948442	4904529	4705518	49	707880	4982314	4809037	52.13	52.09	373830	373830	238838	238838	6	6	10	10	77	20	4617390	131	0	0	1	8 + 22 part	733222	88.211	1.002	0	1307.41	26.59	196297	4248021	68111	68299	26911	32053	26	24
SAL_JA5046AA_AS	SAL_JA5046AA_AS.scaffold	59	32	24	23	21	17	4834285	4824189	4807329	4801134	4773240	4598053	39	707875	4828876	4809037	52.18	52.09	332632	332632	238838	238838	6	6	10	10	79	19	4576031	131	0	0	0	4 + 20 part	585565	88.113	1.001	0	1305.38	26.27	196297	4242869	68111	68111	32082	32082	25	25
SAL_JA5047AA_AS	SAL_JA5047AA_AS.scaffold	90	68	59	53	46	31	4844982	4836833	4816331	4775555	4651326	4079759	73	458226	4840175	4809037	52.14	52.09	121782	137720	87999	87999	13	12	24	24	78	33	4000119	126	0	0	2	8 + 41 part	617659	87.644	1.002	0	1306.69	26.43	127791	4219013	50005	50059	22132	24653	34	33
SAL_JA5048AA_AS	SAL_JA5048AA_AS.scaffold	115	81	67	60	45	32	4859972	4846665	4809333	4758269	4484794	4049533	89	357450	4852285	4809037	52.18	52.09	134216	134216	77996	77996	13	13	25	25	72	27	3686786	120	0	0	2	13 + 46 part	626799	87.691	1.002	6.35	1304.59	26.25	108839	4221010	48159	50005	21662	21903	34	33
SAL_JA5049AA_AS	SAL_JA5049AA_AS.scaffold	84	51	44	40	37	30	4850105	4839923	4827320	4795506	4746748	4462570	55	458392	4842804	4809037	52.13	52.09	178645	178645	88029	88029	9	9	18	18	76	24	3896908	128	0	0	2	7 + 32 part	618879	87.724	1.001	0	1303.11	25.96	128755	4222475	51868	51868	26261	29922	30	30
SAL_JA5050AA_AS	SAL_JA5050AA_AS.scaffold	103	80	67	60	46	32	4802232	4794230	4767325	4719294	4468968	4015038	86	388114	4798007	4809037	52.23	52.09	140395	140395	59197	59197	12	12	25	25	78	35	3864576	120	0	0	2	7 + 46 part	558683	87.866	1.003	0	1307.74	25.98	128508	4235023	51941	51941	19889	19560	31	31
SAL_JA5051AA_AS	SAL_JA5051AA_AS.scaffold	96	57	45	41	34	29	5109514	5096396	5067732	5037000	4912826	4720330	66	621764	5102381	4809037	52.16	52.09	230397	230397	90990	100220	7	7	17	14	86	24	4207329	126	0	0	1	16 + 35 part	854299	88.136	1.002	6.59	1304.73	26.28	147998	4247054	51719	55375	18790	26911	33	30
SAL_JA5052AA_AS	SAL_JA5052AA_AS.scaffold	140	96	83	70	52	36	5067265	5051117	5019365	4924661	4583901	4030128	109	281665	5060187	4809037	52.24	52.09	98310	101060	52959	58188	15	14	32	29	76	38	3845425	124	1	0	1	25 + 50 part	808838	88.076	1.004	7.9	1303.7	26.23	148092	4246833	46232	48576	16395	19121	34	32
SAL_JA5053AA_AS	SAL_JA5053AA_AS.scaffold	116	78	61	56	48	30	4946715	4930518	4886965	4848484	4721930	4036116	90	634474	4938969	4809037	52.16	52.09	108413	137736	65737	68349	10	9	25	23	73	28	3650175	124	0	0	2	16 + 40 part	695076	88.057	1.002	0	1303.85	26.31	148084	4240928	48290	48833	18216	21035	33	32
SAL_JA5054AA_AS	SAL_JA5054AA_AS.scaffold	127	88	70	65	49	27	4982366	4965779	4922523	4882868	4594630	3775316	100	324232	4974216	4809037	52.13	52.09	120441	135231	58812	66615	12	11	27	25	69	29	3674895	126	0	0	1	21 + 42 part	731663	88.02	1.002	0	1304.68	26.27	147997	4238593	47206	47870	18328	22774	34	33
SAL_JA5055AA_AS	SAL_JA5055AA_AS.scaffold	106	70	50	45	36	25	5068071	5053009	5015401	4981801	4839241	4386040	84	394010	5062575	4809037	52.09	52.09	227570	238612	99141	108413	9	8	18	16	74	27	4264431	130	0	0	1	23 + 32 part	806952	88.19	1.003	0	1308.5	26.55	148187	4253431	51129	57211	19108	28923	31	28
SAL_JA5056AA_AS	SAL_JA5056AA_AS.scaffold	79	48	39	35	32	19	4981337	4967510	4947655	4922928	4879922	4375057	59	707880	4975189	4809037	52.12	52.09	252702	252702	149899	165687	7	7	13	12	76	22	4447994	130	0	0	0	11 + 29 part	731862	88.108	1.001	0	1306.21	26.41	148029	4242808	57211	57948	26261	30999	28	27
SAL_JA5057AA_AS	SAL_JA5057AA_AS.scaffold	98	60	50	45	39	27	4986239	4970417	4946689	4909456	4820136	4385849	72	616771	4978602	4809037	52.13	52.09	161715	169847	90835	95183	8	7	18	17	72	26	4152184	130	0	0	1	16 + 35 part	736981	88.059	1.002	0	1305.2	26.35	147999	4240929	56430	57211	24652	28768	29	28
SAL_JA5058AA_AS	SAL_JA5058AA_AS.scaffold	78	53	41	35	34	28	5108179	5096034	5069337	5024960	5003306	4792026	64	682262	5103386	4809037	52.15	52.09	204653	213943	99787	129172	7	6	16	13	79	22	4310145	127	0	0	2	16 + 33 part	870648	87.881	1.002	6.27	1307.14	26.22	128755	4230658	52909	57404	18874	26911	31	28
SAL_JA5060AA_AS	SAL_JA5060AA_AS.scaffold	59	41	28	25	23	17	4985699	4978754	4952825	4930394	4902156	4659269	46	707880	4982060	4809037	52.13	52.09	394010	394010	252697	292241	5	5	9	8	82	18	4634988	131	0	0	1	9 + 21 part	729767	88.238	1.002	0	1307.27	26.42	196297	4251919	68111	68281	26911	32082	26	25
SAL_JA5061AA_AS	SAL_JA5061AA_AS.scaffold	75	46	36	30	29	24	4988009	4975175	4951245	4911348	4889694	4718517	57	746472	4983130	4809037	52.12	52.09	219531	257861	117997	129391	6	5	13	12	81	21	4453163	127	0	0	2	12 + 31 part	749729	87.9	1.001	6.56	1308.81	26.4	141266	4231590	57213	58646	24652	31163	29	27
SAL_JA5062AA_AS	SAL_JA5062AA_AS.scaffold	94	60	44	37	33	25	4999164	4982911	4948287	4904199	4833241	4580745	74	682205	4992516	4809037	52.1	52.09	204653	219532	107997	114837	7	6	15	14	83	25	4497893	126	0	0	4	22 + 34 part	757953	87.868	1.002	19.11	1308.83	26.46	129066	4231184	56517	57948	21903	26568	30	28
SAL_JA5063AA_AS	SAL_JA5063AA_AS.scaffold	113	82	67	61	46	28	4979368	4964265	4925064	4881023	4631014	3943094	95	453709	4973553	4809037	52.12	52.09	138019	142931	59492	70762	11	10	25	23	69	33	3924264	127	0	0	2	19 + 45 part	728787	88.088	1.002	0	1305.67	26.53	147993	4242145	48611	49531	18874	24653	35	33
SAL_JA5064AA_AS	SAL_JA5064AA_AS.scaffold	89	54	40	35	32	25	4995135	4978770	4950279	4918764	4857857	4629065	68	682261	4988375	4809037	52.11	52.09	204654	225955	108063	114710	7	6	15	14	84	26	4553505	128	0	0	4	19 + 34 part	755397	87.864	1.002	6.27	1309.76	26.27	128939	4231070	57213	57948	24652	26911	29	28
SAL_JA5066AA_AS	SAL_JA5066AA_AS.scaffold	100	65	46	39	33	26	5038570	5026147	4988358	4945473	4844989	4602915	73	711645	5031473	4809037	52.13	52.09	213976	213976	97105	112952	7	7	15	13	81	25	4447033	129	0	0	4	22 + 33 part	797451	87.867	1.002	0	1307.16	26.41	128939	4232047	56517	57948	21660	30063	30	28
SAL_JA5067AA_AS	SAL_JA5067AA_AS.scaffold	123	86	69	65	50	34	5091368	5072322	5037184	5006830	4756305	4200734	104	347536	5085422	4809037	52.09	52.09	123404	123869	62393	77634	13	12	28	25	72	30	3841713	129	0	0	1	23 + 41 part	840230	88.112	1.002	0	1305.38	26.31	148097	4242626	45742	47875	17816	22032	37	34
SAL_JA5068AA_AS	SAL_JA5068AA_AS.scaffold	110	90	79	71	58	36	4896784	4886942	4858598	4799871	4567270	3796639	101	304781	4893957	4809037	52.17	52.09	90799	90799	53377	55953	17	17	34	33	75	34	3363995	125	0	0	2	10 + 52 part	651736	87.96	1.003	7.6	1307.08	26.52	148000	4237531	42999	43840	16754	18145	37	36
SAL_JA5070AA_AS	SAL_JA5070AA_AS.scaffold	147	124	103	92	61	36	4836776	4824895	4771414	4694169	4136201	3221597	138	274874	4834115	4809037	52.17	52.09	60347	60347	40080	40080	22	22	45	45	63	37	2880018	121	0	0	2	17 + 69 part	591087	87.951	1.003	10.45	1306.34	26.43	147996	4236801	38484	38484	16235	16634	41	41
SAL_JA5071AA_AS	SAL_JA5071AA_AS.scaffold	82	64	58	52	45	33	5035211	5026893	5010190	4965670	4845416	4404144	73	401536	5032587	4809037	52.08	52.09	142357	153190	81551	83126	11	10	23	21	76	29	3947489	129	1	0	2	11 + 44 part	792597	88.002	1.002	7.99	1307.09	26.75	148000	4238202	48159	48833	18787	26261	33	31
SAL_JA5073AA_AS	SAL_JA5073AA_AS.scaffold	83	55	43	35	30	23	5083900	5070386	5044685	4985367	4914353	4639108	67	707880	5079603	4809037	52.08	52.09	279602	279602	149899	173204	6	6	12	11	75	20	4438770	131	0	0	1	18 + 26 part	828711	88.188	1.002	0	1306.85	26.55	147999	4248867	57948	68281	19108	30999	28	25
SAL_JA5129AA_AS	SAL_JA5129AA_AS.scaffold	82	53	42	37	30	26	5020312	5009370	4985036	4952554	4831392	4695105	62	600843	5015510	4809037	52.17	52.09	271001	271001	109053	110955	7	7	14	13	80	23	4360709	127	0	0	3	10 + 37 part	768278	88.128	1.002	6.88	1312.29	26.76	148062	4245101	52908	57211	21888	26911	30	28
SAL_JA5131AA_AS	SAL_JA5131AA_AS.scaffold	76	40	33	29	28	25	4855887	4842695	4832006	4804474	4782659	4670863	48	532483	4848853	4809037	52.1	52.09	225812	225812	141742	141742	7	7	14	14	78	23	4515205	128	0	0	0	7 + 27 part	620684	87.822	1.001	0	1305.66	26.45	128755	4227004	58646	58646	31183	31183	27	27
SAL_JA5136AA_AS	SAL_JA5136AA_AS.scaffold	74	44	34	29	26	23	4878565	4867940	4853369	4820420	4760353	4653701	51	682269	4872746	4809037	52.1	52.09	225955	225955	141747	149998	6	6	13	12	85	24	4636492	131	0	0	3	8 + 28 part	637890	87.917	1.002	0	1309.49	26.37	129123	4233894	57948	58646	31183	32510	28	27
SAL_JA5137AA_AS	SAL_JA5137AA_AS.scaffold	95	55	43	36	32	24	5032796	5016787	4988615	4937663	4861780	4606521	67	711642	5024816	4809037	52.08	52.09	213968	225955	99785	115748	7	6	14	13	86	25	4537141	129	0	0	3	19 + 31 part	794820	87.825	1.002	0	1304.8	26.21	129067	4228649	52909	57213	24652	30708	30	28
SAL_JA5138AA_AS	SAL_JA5138AA_AS.scaffold	88	54	41	37	29	24	5005564	4991048	4964489	4935685	4787884	4613323	67	453199	5000088	4809037	52.1	52.09	214215	214215	149904	155832	8	8	15	14	79	23	4457214	126	0	0	1	12 + 35 part	753323	88.128	1.002	6.28	1305.47	26.45	196300	4245500	57212	58646	19448	26497	28	26
SAL_JA5139AA_AS	SAL_JA5139AA_AS.scaffold	99	54	40	34	31	26	4994410	4976982	4952012	4910087	4849180	4678748	68	601875	4986911	4809037	52.11	52.09	214093	225955	97105	129373	7	6	14	13	81	25	4509601	125	0	0	5	19 + 35 part	753074	87.891	1.002	7.8	1310.48	26.73	129066	4232519	57213	58646	24652	32082	29	27
SAL_JA5142AA_AS	SAL_JA5142AA_AS.scaffold	112	76	56	47	43	27	5009478	4994511	4955354	4892333	4812799	4271815	87	483318	5001921	4809037	52.07	52.09	177615	180676	81779	91211	10	9	20	18	81	29	4214871	122	0	0	4	21 + 42 part	766199	87.901	1.002	6.4	1305.95	26.33	128939	4233207	51008	52909	21662	25827	32	30
SAL_JA5143AA_AS	SAL_JA5143AA_AS.scaffold	86	50	40	34	32	26	4954203	4941532	4926391	4886889	4847636	4646124	58	682273	4946894	4809037	52.12	52.09	204653	204653	112952	114710	7	7	15	14	84	26	4533405	132	0	0	3	8 + 31 part	712060	87.907	1.002	0	1308.53	26.49	129067	4234118	57213	57948	26153	30708	29	28
SAL_JA5147AA_AS	SAL_JA5147AA_AS.scaffold	81	51	41	37	32	29	4935842	4923505	4906477	4877049	4782703	4671155	63	453548	4931570	4809037	52.13	52.09	191687	191687	107691	113304	8	8	16	15	80	27	4381659	125	0	0	1	8 + 34 part	686555	88.064	1.002	7.42	1307.64	26.68	148077	4242974	57212	57347	20340	26196	28	27
SAL_JA5148AA_AS	SAL_JA5148AA_AS.scaffold	77	47	37	31	29	25	4955692	4945608	4927113	4884343	4845091	4704158	54	682255	4950097	4809037	52.12	52.09	213993	225955	114710	141747	7	6	14	13	84	24	4569093	127	0	0	3	9 + 29 part	716505	87.884	1.002	0	1308.81	26.71	128939	4232453	57348	58646	26261	32082	29	27
SAL_JA5152AA_AS	SAL_JA5152AA_AS.scaffold	136	77	52	46	39	33	5011833	4983644	4934825	4896567	4775788	4594229	103	603076	5001995	4809037	52.11	52.09	149060	149060	94306	97105	10	10	21	20	81	32	4312769	128	1	0	4	25 + 41 part	752001	87.985	1.004	27.59	1312.08	26.64	127791	4244515	51008	52909	18787	24653	31	29
SAL_JA5154AA_AS	SAL_JA5154AA_AS.scaffold	103	64	48	42	38	28	4987635	4969193	4933339	4893290	4822664	4511529	80	630745	4980410	4809037	52.11	52.09	172403	196920	92865	94291	8	7	18	17	73	22	3953134	125	0	0	4	20 + 39 part	748824	87.826	1.002	25.62	1308.25	26.42	141266	4227641	55990	57948	19488	25325	30	28
SAL_JA5155AA_AS	SAL_JA5155AA_AS.scaffold	91	54	40	35	32	25	4987250	4970364	4945032	4913496	4852592	4625012	67	682266	4979335	4809037	52.11	52.09	204653	204653	108987	114808	7	7	15	14	76	21	4233622	128	0	0	4	19 + 35 part	749810	87.811	1.002	23.76	1308.42	26.24	127791	4227289	56517	57948	24684	26911	30	28
SAL_JA5156AA_AS	SAL_JA5156AA_AS.scaffold	82	53	42	36	28	23	5026996	5016082	4991417	4952836	4821649	4631862	62	600843	5022222	4809037	52.16	52.09	279032	279032	110824	149897	6	6	12	11	79	21	4361620	130	0	0	3	12 + 36 part	775457	88.122	1.002	7.45	1310.08	26.5	148016	4244879	52908	57211	24653	30010	30	28
SAL_JA5158AA_AS	SAL_JA5158AA_AS.scaffold	243	64	46	43	39	25	5149728	5072131	5041848	5022148	4954752	4456984	130	604005	5117512	4809037	52.11	52.09	222377	238645	91022	108413	8	7	17	15	75	25	4315704	128	0	1	2	74 + 32 part	872791	88.091	1.002	5.28	1307.59	26.86	147999	4243217	51133	57211	18874	26669	30	27
SAL_JA5159AA_AS	SAL_JA5159AA_AS.scaffold	86	52	38	34	30	25	4993354	4975098	4950141	4922367	4847135	4676144	69	601914	4987944	4809037	52.11	52.09	223067	225955	114681	129586	7	6	14	13	84	25	4501103	127	0	0	3	16 + 34 part	749216	87.913	1.003	5.93	1309.39	26.7	129067	4237933	57214	57948	24652	32082	29	28
SAL_JA5160AA_AS	SAL_JA5160AA_AS.scaffold	160	126	104	88	67	41	4973429	4956689	4901911	4781679	4403425	3469997	141	172403	4967542	4809037	52.17	52.09	70099	70634	44096	48648	25	24	47	44	60	32	2470604	121	0	0	5	25 + 66 part	737186	87.708	1.003	6.42	1308.64	26.2	97996	4224164	34713	38753	15312	17947	43	40
SAL_JA5164AA_AS	SAL_JA5164AA_AS.scaffold	99	61	43	37	30	26	5133821	5117820	5070283	5027278	4901759	4759720	75	659713	5127223	4809037	52.12	52.09	271001	271001	108981	115600	6	6	14	12	80	23	4397531	129	0	0	3	25 + 37 part	878872	88.129	1.002	6.9	1310.64	26.54	148067	4246788	52050	54524	18875	26911	31	28
SAL_JA5166AA_AS	SAL_JA5166AA_AS.scaffold	102	72	56	51	42	31	4983394	4969605	4928785	4893820	4706564	4342860	83	588726	4977788	4809037	52.13	52.09	137718	137718	74507	83917	9	9	22	20	70	23	3696104	125	0	0	5	16 + 47 part	746003	87.824	1.002	6.49	1309.14	26.59	141265	4228291	50539	51008	18874	24652	32	31
SAL_JA5168AA_AS	SAL_JA5168AA_AS.scaffold	130	103	80	71	54	31	4993568	4981953	4926978	4854984	4576832	3796159	112	472571	4988063	4809037	52.12	52.09	100238	100284	51049	56417	13	12	30	28	75	33	3580008	126	0	1	4	17 + 53 part	745485	87.873	1.004	0.22	1315.69	26.74	127791	4235571	43840	45742	15392	18838	38	36
SAL_JA5169AA_AS	SAL_JA5169AA_AS.scaffold	82	45	36	31	27	25	4819064	4805680	4786449	4750434	4671599	4587608	55	647104	4811829	4809037	52.17	52.09	219543	219543	138766	138766	7	7	14	14	79	21	4235867	133	0	0	1	8 + 32 part	546632	88.524	1.002	6.9	1320.56	26.66	168327	4264036	57466	57466	27969	27969	28	28
SAL_JA5171AA_AS	SAL_JA5171AA_AS.scaffold	88	58	42	36	32	27	4992241	4977860	4946989	4908120	4837158	4675497	70	682266	4986074	4809037	52.11	52.09	196629	196629	107994	109066	7	7	16	15	85	26	4559539	126	0	0	4	17 + 33 part	749361	87.899	1.002	5.5	1308.84	26.4	127791	4233298	56517	57948	21903	26495	30	28
SAL_JA5172AA_AS	SAL_JA5172AA_AS.scaffold	90	55	41	37	29	26	4999024	4984733	4957415	4928783	4788274	4676726	69	453548	4994060	4809037	52.1	52.09	207707	207707	149834	149909	8	8	16	15	81	25	4457951	126	0	0	1	13 + 36 part	747233	88.124	1.002	6.39	1306.68	26.36	148077	4245868	57330	57947	19448	26579	28	27
SAL_JA5175AA_AS	SAL_JA5175AA_AS.scaffold	104	63	44	41	36	28	4991358	4973036	4934756	4914386	4819328	4563223	77	472407	4983148	4809037	52.11	52.09	196629	204653	99826	102164	9	8	18	16	83	28	4336798	126	0	0	4	23 + 38 part	749972	87.852	1.002	25.12	1310.27	26.58	127791	4230594	56517	57213	21903	26261	30	29
SAL_JA5176AA_AS	SAL_JA5176AA_AS.scaffold	96	64	50	43	38	28	4991587	4977338	4949530	4901218	4823619	4476565	76	472121	4985261	4809037	52.11	52.09	160112	172545	97105	99667	9	8	19	17	80	27	4316516	126	0	0	3	14 + 39 part	747995	87.896	1.002	5.92	1311.2	26.59	127791	4233937	51738	51897	19689	25827	31	30
SAL_JA5177AA_AS	SAL_JA5177AA_AS.scaffold	81	53	39	34	30	24	4989396	4976696	4949152	4916129	4830603	4619532	63	746473	4983682	4809037	52.11	52.09	219519	257860	104947	114681	6	5	13	12	76	20	4230222	127	0	0	4	15 + 34 part	750646	87.91	1.001	6.6	1310.36	26.61	141266	4231679	57213	58646	24652	31154	29	27
SAL_JA5178AA_AS	SAL_JA5178AA_AS.scaffold	113	77	53	43	39	33	5057496	5040518	4996072	4924703	4845856	4636394	91	438935	5050168	4809037	52.08	52.09	166493	166493	88172	93138	10	10	21	19	78	28	4197740	124	0	0	5	27 + 43 part	812408	87.905	1.002	5.29	1310.26	26.38	127791	4234906	51868	56517	18880	26568	32	30
SAL_JA5179AA_AS	SAL_JA5179AA_AS.scaffold	127	80	60	54	46	29	4986975	4965731	4921287	4879541	4727031	4147028	97	630467	4977934	4809037	52.12	52.09	124466	149019	76549	81662	10	9	23	21	79	29	3971769	126	0	0	3	23 + 46 part	746111	87.789	1.002	25.37	1308.4	26.13	127791	4227167	50005	51008	18874	23051	33	31
SAL_JA5180AA_AS	SAL_JA5180AA_AS.scaffold	57	41	32	28	26	22	4953963	4946458	4928992	4900441	4877851	4736586	47	682266	4950841	4809037	52.12	52.09	298527	298527	141448	149991	5	5	11	10	85	19	4517309	131	0	0	1	9 + 23 part	716545	87.947	1.001	0	1309.41	26.41	141265	4231865	57328	57948	26261	31183	28	27
SAL_JA5182AA_AS	SAL_JA5182AA_AS.scaffold	81	45	36	31	27	25	4819050	4806756	4786685	4750665	4671870	4587890	53	647104	4811786	4809037	52.17	52.09	222895	222895	150242	150242	7	7	13	13	80	21	4207628	133	0	0	1	8 + 31 part	546163	88.545	1.002	7.44	1320.92	26.87	168327	4264329	57466	57466	27969	27969	28	28
SAL_JA5183AA_AS	SAL_JA5183AA_AS.scaffold	94	60	43	39	36	30	4991244	4976155	4941548	4910322	4849711	4646161	72	615998	4984887	4809037	52.12	52.09	172546	196629	91211	92922	8	7	17	16	81	27	4291191	126	0	0	4	15 + 41 part	747824	87.927	1.002	5.18	1310.42	26.84	141266	4236254	56857	57214	24652	26911	30	29
SAL_JA5185AA_AS	SAL_JA5185AA_AS.scaffold	88	60	43	39	35	27	4990335	4976848	4942564	4914784	4831622	4556040	72	601915	4985365	4809037	52.11	52.09	180514	196629	94350	99796	8	7	17	16	81	26	4359077	127	0	0	4	16 + 40 part	749165	87.932	1.002	4.99	1307.76	26.46	127791	4234173	52909	57214	24652	26911	31	29
SAL_JA5186AA_AS	SAL_JA5186AA_AS.scaffold	88	56	42	37	34	29	4990938	4975783	4950853	4916389	4855482	4684514	68	631367	4984566	4809037	52.11	52.09	172546	180514	97105	99643	8	7	17	16	76	23	4174299	126	0	0	4	16 + 38 part	751259	87.903	1.001	5.34	1308.85	26.66	141266	4232259	56934	57214	24652	26911	30	28
SAL_JA5187AA_AS	SAL_JA5187AA_AS.scaffold	87	52	40	35	32	25	4986983	4969907	4948530	4915398	4854491	4626133	66	602783	4979804	4809037	52.14	52.09	204653	225955	107966	114808	7	6	15	14	83	26	4550306	127	0	0	4	17 + 34 part	746601	87.843	1.002	23.35	1308.47	26.3	129067	4230535	57214	58646	24652	28742	29	27
SAL_JA5188AA_AS	SAL_JA5188AA_AS.scaffold	100	71	52	43	33	28	5041737	5028300	4979283	4913158	4723659	4557838	82	470365	5036176	4809037	52.16	52.09	214217	214217	91329	100272	8	8	18	16	76	25	4238194	130	0	0	3	21 + 42 part	785610	88.153	1.003	6.71	1310.48	26.63	147997	4247807	50424	52908	19031	26410	31	29
SAL_JA5189AA_AS	SAL_JA5189AA_AS.scaffold	91	60	43	40	35	30	4991041	4976499	4941093	4919247	4824171	4657089	72	682254	4984838	4809037	52.11	52.09	172546	177994	99648	105165	9	8	18	17	75	24	4056938	126	0	0	4	17 + 39 part	750345	87.892	1.002	6.86	1310.89	26.64	127791	4232584	57214	57313	21660	26261	30	29
SAL_JA5191AA_AS	SAL_JA5191AA_AS.scaffold	86	55	41	37	33	26	4990728	4975775	4950818	4923157	4852501	4618722	67	682193	4984114	4809037	52.11	52.09	204653	204653	107959	114710	7	7	15	14	84	27	4548405	126	0	0	4	15 + 35 part	748019	87.908	1.002	6.22	1309.73	26.54	129067	4234230	56517	57948	21903	26568	30	28
SAL_JA5192AA_AS	SAL_JA5192AA_AS.scaffold	100	68	47	37	34	29	5056701	5042831	5004711	4936621	4876010	4704990	79	472407	5050017	4809037	52.08	52.09	204653	213936	97105	124288	9	8	17	15	80	26	4331342	125	0	0	5	22 + 39 part	812486	87.925	1.002	6.06	1309.78	26.35	129066	4235602	52909	57213	19488	26911	31	28
SAL_JA5193AA_AS	SAL_JA5193AA_AS.scaffold	94	58	42	38	35	30	4990688	4974608	4943400	4917972	4857361	4692422	70	602782	4982992	4809037	52.11	52.09	172546	172546	97105	99800	8	8	18	17	82	29	4508935	128	0	0	4	18 + 38 part	749698	87.862	1.002	6.5	1311.5	26.53	127790	4231802	57084	57214	24652	26911	30	29
SAL_JA5194AA_AS	SAL_JA5194AA_AS.scaffold	96	54	39	34	31	24	4992198	4973770	4945104	4913742	4853131	4624815	68	682220	4983685	4809037	52.11	52.09	223065	225955	114837	126582	7	6	14	13	84	25	4549317	126	0	0	4	21 + 34 part	751936	87.844	1.002	24.8	1309.89	26.46	128939	4229883	57213	57948	24652	30608	29	28
SAL_JA5195AA_AS	SAL_JA5195AA_AS.scaffold	105	67	52	46	38	28	4991576	4973505	4942252	4901151	4751421	4421970	81	472017	4983402	4809037	52.11	52.09	174343	174343	91302	94113	9	9	18	17	82	29	4254214	125	0	0	4	18 + 41 part	750224	87.858	1.002	5.26	1308.9	26.63	127791	4230821	50059	51897	19488	25825	32	30
SAL_JA5196AA_AS	SAL_JA5196AA_AS.scaffold	97	56	40	35	32	25	4994451	4977584	4949577	4914172	4853265	4619331	68	602723	4986063	4809037	52.11	52.09	204653	225956	99077	114680	7	6	15	14	83	26	4549383	125	0	0	4	17 + 34 part	748506	87.929	1.002	5.94	1308.53	26.25	128939	4235795	57213	58646	24652	28926	29	27
SAL_JA5197AA_AS	SAL_JA5197AA_AS.scaffold	95	68	48	38	27	24	5181640	5168309	5123801	5052323	4849239	4759765	80	600843	5177357	4809037	52.15	52.09	251177	376789	102663	130769	6	5	14	11	79	21	4436952	128	0	0	3	31 + 34 part	927192	88.133	1.003	6.86	1309.69	26.78	196300	4248031	52908	58646	17856	28915	30	26
SAL_JA5198AA_AS	SAL_JA5198AA_AS.scaffold	89	55	42	36	33	28	4989123	4974825	4949984	4907960	4847352	4676474	66	682205	4982325	4809037	52.11	52.09	196629	196629	98859	109184	7	7	17	15	76	23	4227701	127	0	0	4	15 + 36 part	749743	87.851	1.002	6	1310.29	26.63	127791	4230886	57185	57213	21903	26565	30	29
SAL_JA5199AA_AS	SAL_JA5199AA_AS.scaffold	87	57	40	36	33	28	4990574	4975738	4946026	4921455	4860548	4689557	70	682261	4984957	4809037	52.11	52.09	196920	196920	99795	108009	7	7	16	15	82	27	4522639	128	0	0	5	19 + 36 part	749334	87.927	1.002	5.56	1309.7	26.39	127791	4234247	57085	57948	24652	26911	30	28
SAL_JA5200AA_AS	SAL_JA5200AA_AS.scaffold	112	49	36	32	30	23	4997724	4978735	4951145	4926537	4883829	4643907	59	725145	4985121	4809037	52.12	52.09	257861	257861	129361	149471	5	5	12	11	81	22	4509081	126	0	0	3	14 + 32 part	751728	87.908	1.001	5.3	1309.04	26.61	141267	4232317	57948	58646	24652	32082	28	27
SAL_JA5202AA_AS	SAL_JA5202AA_AS.scaffold	78	54	39	35	32	27	4988020	4976070	4942373	4916200	4854852	4694358	64	682261	4983447	4809037	52.11	52.09	196629	204653	99598	108874	7	6	15	14	75	21	4210936	126	0	0	4	15 + 35 part	750350	87.852	1.002	6.42	1311.41	26.68	141265	4232051	57213	58646	24652	26911	29	27
SAL_JA5203AA_AS	SAL_JA5203AA_AS.scaffold	82	53	38	34	31	26	4986841	4973041	4945720	4919673	4858766	4687344	65	682261	4981455	4809037	52.11	52.09	223067	225812	99647	129369	7	6	14	13	76	21	4257256	125	0	0	5	18 + 35 part	749188	87.891	1.001	5.52	1310.78	26.69	129123	4231397	57313	57948	25827	31183	29	28
SAL_JA5204AA_AS	SAL_JA5204AA_AS.scaffold	90	55	42	36	32	25	4989161	4973292	4950090	4909477	4824074	4595282	68	682267	4982484	4809037	52.11	52.09	204653	225956	99713	105173	7	6	15	14	83	26	4439013	126	0	0	4	18 + 35 part	749442	87.863	1.002	5.3	1310.63	26.29	128939	4231186	57213	57948	24652	26911	29	28
SAL_JA5205AA_AS	SAL_JA5205AA_AS.scaffold	78	50	35	32	31	25	4992695	4980394	4950285	4928439	4906787	4696337	60	695457	4987298	4809037	52.11	52.09	225812	225812	114620	129355	6	6	13	12	77	20	4247551	129	0	0	3	15 + 32 part	753243	87.887	1.002	5.17	1309.5	26.59	141264	4233085	57213	58646	24652	31093	29	27
SAL_JA5206AA_AS	SAL_JA5206AA_AS.scaffold	98	57	45	41	33	27	5002017	4987270	4963464	4932056	4798674	4580941	68	668615	4995281	4809037	52.11	52.09	196629	196629	92384	102166	7	7	16	14	77	25	4335255	127	0	0	2	20 + 33 part	761708	87.874	1.002	0	1309.39	26.62	141264	4232433	57185	57948	21903	31154	30	28
SAL_JA5208AA_AS	SAL_JA5208AA_AS.scaffold	70	45	37	34	28	24	4831183	4820763	4800571	4779466	4665118	4504084	54	720196	4826645	4809037	52.13	52.09	222820	222820	128313	128313	7	7	14	14	79	22	4235815	129	0	0	1	9 + 30 part	566056	88.426	1.002	6.71	1312.64	26.55	148066	4258591	57400	57400	26911	26911	27	27
SAL_JA5209AA_AS	SAL_JA5209AA_AS.scaffold	91	55	38	34	31	24	4994980	4979062	4950100	4922319	4861413	4627533	69	683822	4988454	4809037	52.11	52.09	223066	225955	113212	129373	7	6	14	13	85	25	4557367	131	0	0	4	14 + 34 part	745761	87.988	1.003	24.98	1311.68	26.45	128939	4240902	57948	58061	24652	26911	29	28
SAL_JA5210AA_AS	SAL_JA5210AA_AS.scaffold	77	55	41	35	27	23	5124302	5113285	5076867	5033925	4881116	4738983	65	659413	5120517	4809037	52.12	52.09	251177	279479	130769	156011	6	5	13	11	81	20	4382304	129	0	0	3	17 + 35 part	870300	88.182	1.002	7.69	1310.45	26.86	148080	4249107	52048	54524	19031	31334	31	28
SAL_JA5211AA_AS	SAL_JA5211AA_AS.scaffold	95	47	41	35	33	28	4915740	4900423	4890730	4845245	4805549	4623654	57	630654	4907659	4809037	52.13	52.09	196629	196629	109180	112809	7	7	16	15	76	24	4308516	130	0	0	3	8 + 32 part	674089	87.881	1.002	0	1308.63	26.29	127791	4231465	57399	57948	26261	26911	29	28
SAL_JA5212AA_AS	SAL_JA5212AA_AS.scaffold	87	53	40	35	32	25	4988792	4972962	4946926	4913795	4852888	4624557	66	601856	4981767	4809037	52.11	52.09	223067	223067	99785	114817	7	7	15	14	83	26	4548872	129	0	0	4	17 + 35 part	750233	87.818	1.002	24.57	1308.49	26.21	128939	4229449	57213	57948	24652	26911	29	28
SAL_JA5213AA_AS	SAL_JA5213AA_AS.scaffold	131	76	52	45	40	30	5369005	5344841	5292086	5247901	5161020	4841656	94	602785	5357321	4809037	51.77	52.09	195663	204653	91180	99794	8	7	19	15	80	26	4407468	126	0	0	6	34 + 44 part	1121866	87.906	1.002	6.29	1310.16	26.23	129066	4233717	51008	57948	13083	26261	33	28
SAL_JA5214AA_AS	SAL_JA5214AA_AS.scaffold	127	85	71	59	46	32	4977922	4960616	4927452	4839963	4602961	4153441	99	472405	4969724	4809037	52.07	52.09	137710	148994	71739	76579	12	11	25	24	74	29	3880412	125	0	0	4	16 + 46 part	736379	87.838	1.002	0	1305.16	26.3	127791	4229447	47872	50005	17856	21206	35	33
SAL_JA5215AA_AS	SAL_JA5215AA_AS.scaffold	109	59	46	40	32	27	5025522	5006226	4975204	4932158	4784429	4618057	74	453548	5016327	4809037	52.1	52.09	207703	207703	113304	128497	9	9	17	16	76	25	4364709	124	0	0	2	17 + 41 part	777361	87.989	1.002	7.44	1303.35	26.35	196300	4237985	52909	57947	18787	24857	29	27
SAL_JA5216AA_AS	SAL_JA5216AA_AS.scaffold	90	60	45	39	35	28	4991129	4977502	4948835	4908751	4835324	4596320	71	682211	4985024	4809037	52.12	52.09	196628	196628	97105	107996	7	7	17	15	75	22	4123178	123	0	0	5	16 + 38 part	749601	87.901	1.002	6.56	1311.98	26.9	127791	4233110	57213	57248	21903	26568	30	29
SAL_JA5217AA_AS	SAL_JA5217AA_AS.scaffold	103	52	45	40	36	30	4952628	4935568	4923627	4891025	4809445	4608400	61	616131	4941891	4809037	52.12	52.09	180358	180358	97105	99789	8	8	18	17	82	29	4431903	129	0	0	3	10 + 36 part	711820	87.829	1.002	0	1310.41	26.42	127791	4229056	56517	57213	24850	26568	30	29
SAL_JA5218AA_AS	SAL_JA5218AA_AS.scaffold	112	55	44	41	34	26	5034413	5017921	5000171	4981311	4858883	4598667	62	602790	5022351	4809037	52.1	52.09	204653	204653	99785	112952	7	7	16	14	82	27	4564145	131	0	0	4	13 + 34 part	787558	87.861	1.002	0	1308.51	26.65	127791	4234158	56517	57948	24652	26911	30	28
SAL_JA5219AA_AS	SAL_JA5219AA_AS.scaffold	86	51	40	36	31	23	4946645	4927884	4897988	4869396	4768756	4456774	71	605159	4942755	4809037	52.16	52.09	225812	258102	130738	150050	7	6	14	13	82	23	4302412	134	0	0	2	16 + 38 part	667267	88.61	1.003	17.4	1324.83	26.49	148071	4273284	53382	57947	26261	26911	28	26
SAL_JA5220AA_AS	SAL_JA5220AA_AS.scaffold	64	42	33	30	28	22	4790516	4780421	4768313	4750550	4714898	4483018	51	720189	4786678	4809037	52.19	52.09	257902	257902	149905	149905	7	7	13	13	79	22	4436684	132	0	0	0	2 + 24 part	521999	88.484	1.002	0	1314.55	26.34	148080	4262840	58646	57948	28923	26911	26	27
SAL_JA5223AA_AS	SAL_JA5223AA_AS.scaffold	102	58	42	37	34	26	4992994	4974724	4942209	4910680	4849773	4592072	71	602784	4983695	4809037	52.11	52.09	204653	204653	99774	114650	7	7	15	14	81	25	4393666	127	0	0	4	21 + 37 part	751786	87.844	1.002	25.12	1309.43	26.37	129066	4229654	57213	57948	24652	26911	29	28
SAL_JA5224AA_AS	SAL_JA5224AA_AS.scaffold	114	74	53	49	34	25	5143955	5126597	5083700	5059685	4791486	4497537	90	523123	5137908	4809037	52.12	52.09	223066	225955	91209	99786	8	7	17	14	83	27	4389612	130	0	0	4	32 + 36 part	897060	87.937	1.003	6.44	1309.17	26.39	128939	4239143	52909	57948	17856	26911	31	28
SAL_JA5225AA_AS	SAL_JA5225AA_AS.scaffold	83	56	48	43	32	28	5147963	5136569	5118945	5089877	4884150	4748369	66	682255	5142894	4809037	52.08	52.09	180358	196629	99759	108008	8	7	17	15	84	27	4407867	130	0	0	3	17 + 31 part	911753	87.842	1.002	0	1309.54	26.28	128939	4230063	52909	57213	18175	26911	32	29
SAL_JA5226AA_AS	SAL_JA5226AA_AS.scaffold	156	122	101	88	71	33	4890422	4876801	4824879	4725771	4412295	3048087	132	199936	4883952	4809037	52.2	52.09	71243	71243	36994	44267	23	23	47	45	66	40	2938343	119	0	0	5	17 + 57 part	656513	87.637	1.003	0	1306.94	26.1	112951	4221269	33023	34073	17189	17856	43	42
SAL_JA5227AA_AS	SAL_JA5227AA_AS.scaffold	109	58	41	34	29	23	5012540	4991502	4953325	4907089	4813057	4613281	76	713538	5004375	4809037	52	52.09	275475	275475	149901	159896	6	6	13	12	79	20	4309142	131	0	0	1	17 + 34 part	735009	88.537	1.003	7.39	1313.9	26.59	196297	4268435	57212	58646	21903	30608	28	26
SAL_JA5228AA_AS	SAL_JA5228AA_AS.scaffold	141	103	89	82	59	38	4982178	4965294	4935203	4884184	4474570	3743455	119	326710	4975998	4809037	52.2	52.09	88029	90056	51114	54797	20	19	38	36	64	36	3197807	124	0	0	6	19 + 56 part	745451	87.76	1.002	0	1305.53	26.04	108839	4225181	39841	42316	16659	18880	38	36
SAL_JA5229AA_AS	SAL_JA5229AA_AS.scaffold	96	63	53	43	35	28	5059352	5045423	5022648	4951486	4798689	4565459	74	608487	5053209	4809037	52.15	52.09	185574	192258	87793	93099	8	7	18	16	78	26	4254776	129	0	0	2	13 + 41 part	802447	88.158	1.003	7.52	1308.97	26.82	148046	4246932	48833	51876	19691	26410	32	30
SAL_JA5230AA_AS	SAL_JA5230AA_AS.scaffold	67	49	38	33	29	25	4958590	4951747	4931796	4898587	4822142	4681134	54	695391	4955089	4809037	52.11	52.09	225812	225812	114681	117323	6	6	13	12	78	22	4334156	133	0	0	3	11 + 30 part	723215	87.859	1.002	0	1310.38	26.11	141265	4231018	57948	58646	26261	32082	28	27
SAL_JA5231AA_AS	SAL_JA5231AA_AS.scaffold	52	31	23	21	20	18	4778098	4767633	4745493	4735310	4724075	4659234	43	653656	4775535	4809037	52.27	52.09	380462	380462	227616	227616	6	6	10	10	81	16	4437127	135	0	2	0	14 + 20 part	507771	88.609	1.002	19.08	1316.44	25.95	203926	4265280	81447	81447	31238	30411	21	21
SAL_JA5233AA_AS	SAL_JA5233AA_AS.scaffold	121	87	63	56	40	28	5182617	5167428	5111145	5060607	4776686	4338968	102	615768	5177553	4809037	52.05	52.09	154899	172000	74468	90978	9	8	21	18	81	29	4234871	124	0	0	6	34 + 42 part	934319	87.982	1.003	6.28	1310.51	26.54	127791	4241150	50017	52909	16235	26568	35	31
SAL_JA5234AA_AS	SAL_JA5234AA_AS.scaffold	93	65	51	43	36	31	4999994	4987912	4955307	4898807	4769615	4598193	75	682254	4994801	4809037	52.11	52.09	149998	163865	88093	99642	9	8	19	18	74	24	3995810	127	0	0	4	20 + 40 part	760762	87.892	1.002	5.75	1310.67	26.69	127791	4231762	56517	57213	19983	26261	31	29
SAL_JA5236AA_AS	SAL_JA5236AA_AS.scaffold	99	44	35	31	29	23	4908592	4893642	4881687	4856617	4820985	4589158	50	720189	4897477	4809037	51.91	52.09	257894	257894	142552	149905	7	7	14	13	79	22	4435604	132	0	0	0	3 + 24 part	636187	88.435	1.002	0	1311.56	26.52	148039	4259547	56360	57212	26261	26911	28	27
SAL_JA5238AA_AS	SAL_JA5238AA_AS.scaffold	72	48	37	32	30	24	4952280	4943269	4927046	4894062	4854809	4656110	55	682261	4947758	4809037	52.12	52.09	223067	225955	114837	141747	7	6	14	13	85	25	4609918	130	0	0	3	9 + 29 part	712732	87.902	1.002	19.2	1308.99	26.42	129066	4233220	57213	58646	26261	30608	29	27
SAL_JA5239AA_AS	SAL_JA5239AA_AS.scaffold	74	51	40	35	32	26	5048532	5036891	5013007	4976883	4915533	4715607	61	682201	5043924	4809037	52	52.09	213943	225812	114710	129379	7	6	14	13	76	20	4238279	126	0	0	4	14 + 34 part	811539	87.898	1.001	6.34	1309.85	26.61	129067	4231114	57213	57948	21662	31183	30	28
SAL_JA5240AA_AS	SAL_JA5240AA_AS.scaffold	92	45	36	32	27	21	4910698	4896890	4883481	4856284	4763974	4553874	51	682273	4901038	4809037	52.15	52.09	225955	225955	172545	172545	6	6	12	12	86	24	4494084	133	0	0	0	8 + 27 part	669421	87.859	1.002	0	1308.25	26.34	128938	4230581	57948	57948	26495	30608	28	28
SAL_JA5242AA_AS	SAL_JA5242AA_AS.scaffold	84	55	40	33	30	24	4904548	4892460	4862302	4818788	4758177	4561240	64	682245	4898137	4809037	52.09	52.09	223067	223067	114710	149998	7	7	14	13	84	25	4543307	125	0	0	3	15 + 32 part	665653	87.859	1.002	5.78	1307.34	26.6	129067	4231352	57213	57948	26261	26911	29	28
SAL_JA5243AA_AS	SAL_JA5243AA_AS.scaffold	85	55	43	38	30	22	5120756	5106539	5077940	5042064	4891419	4595460	68	659707	5116187	4809037	52.14	52.09	271001	271001	130769	137655	6	6	14	12	81	21	4410079	131	0	0	2	21 + 34 part	868937	88.103	1.002	6.74	1306.35	26.74	148033	4246184	52908	57947	18875	30010	30	27
SAL_JA5246AA_AS	SAL_JA5246AA_AS.scaffold	65	44	35	33	27	23	4831549	4822136	4800593	4784937	4670589	4509555	53	720196	4828051	4809037	52.13	52.09	222816	222816	149909	149909	7	7	13	13	78	21	4235699	131	0	0	1	9 + 30 part	566814	88.431	1.002	7.87	1314.35	26.74	148081	4260342	57330	57330	26911	31183	27	27
SAL_JA5247AA_AS	SAL_JA5247AA_AS.scaffold	76	48	34	30	27	22	4816933	4806970	4776212	4750532	4686501	4513787	57	600057	4812267	4809037	52.13	52.09	271387	271387	149917	149917	6	6	12	12	76	21	4406822	129	0	0	1	8 + 34 part	571270	88.031	1.002	7.77	1310.91	27.33	148058	4239313	57200	57200	26910	26910	27	27
SAL_JA5248AA_AS	SAL_JA5248AA_AS.scaffold	110	53	42	34	30	26	4993661	4976188	4954030	4900852	4826700	4695474	62	557135	4982543	4809037	52.08	52.09	199351	204653	114681	141556	8	7	15	14	85	24	4552793	129	0	0	1	14 + 32 part	751987	87.855	1.001	0	1309.54	26.51	129067	4229600	56517	56873	25827	30888	30	29
SAL_JA5249AA_AS	SAL_JA5249AA_AS.scaffold	105	50	37	32	26	23	5011387	4992943	4970163	4933239	4837249	4725709	60	746470	5000524	4809037	52.11	52.09	257729	257729	142331	149994	5	5	12	11	82	22	4554749	130	0	0	3	19 + 28 part	764073	87.924	1.002	0	1307.67	26.18	141264	4235639	57948	60839	26261	32514	28	26
SAL_JA5250AA_AS	SAL_JA5250AA_AS.scaffold	93	49	38	35	29	24	4916371	4895299	4877344	4856287	4751884	4582351	72	719839	4910457	4809037	52.01	52.09	257893	257893	149909	149909	7	7	14	14	77	22	4330226	130	0	0	1	26 + 29 part	664253	88.129	1.002	6.88	1304.6	26.33	148092	4244557	58646	62813	26261	26911	27	26
SAL_JA5251AA_AS	SAL_JA5251AA_AS.scaffold	78	52	43	40	33	26	4954995	4946093	4928846	4906764	4784696	4504141	58	576474	4949727	4809037	52.08	52.09	191687	191687	107876	121588	8	8	16	15	76	23	4073881	126	0	0	2	7 + 34 part	704165	88.092	1.002	0	1303.41	26.01	196315	4242724	57947	58646	21903	26579	27	26
SAL_JA5252AA_AS	SAL_JA5252AA_AS.scaffold	80	45	37	35	29	25	4749038	4737821	4721014	4705283	4587109	4437213	52	719839	4742230	4809037	52.19	52.09	214343	191687	139926	128313	7	8	14	15	78	23	4197215	128	0	0	1	8 + 30 part	497476	88.092	1.002	7.57	1305.2	26.3	148057	4242041	57948	57948	31183	26911	27	27
SAL_JA5253AA_AS	SAL_JA5253AA_AS.scaffold	83	56	46	42	36	26	4956664	4946959	4927888	4899449	4794334	4431419	63	420682	4951367	4809037	52.07	52.09	185367	185367	128313	144950	10	10	18	17	76	26	4256165	128	0	0	1	8 + 39 part	705176	88.147	1.002	0	1302.8	26.19	148096	4244880	57947	58646	20340	26579	28	27
SAL_JA5254AA_AS	SAL_JA5254AA_AS.scaffold	75	52	45	42	33	28	4748202	4736803	4720887	4696582	4530044	4370757	66	307456	4745983	4809037	52.19	52.09	184487	184487	121216	121216	10	10	18	18	74	27	4169660	130	0	0	1	8 + 37 part	497866	88.15	1.002	7.59	1305.13	26.21	148177	4245680	58646	57948	27811	26579	26	27
SAL_JA5255AA_AS	SAL_JA5255AA_AS.scaffold	82	51	40	36	30	24	4962523	4947482	4926455	4899311	4793417	4577663	66	576474	4958107	4809037	52.07	52.09	266898	266898	128309	149673	7	7	15	14	78	23	4364605	128	0	0	1	7 + 33 part	705837	88.17	1.003	0	1305.36	26.34	196315	4251519	58646	61754	21903	26575	27	26
SAL_JA5256AA_AS	SAL_JA5256AA_AS.scaffold	72	44	36	33	27	23	4856171	4843430	4827599	4805517	4700402	4539687	57	512427	4852607	4809037	52.12	52.09	266901	266901	150770	159895	7	7	14	13	79	21	4306342	128	0	0	1	6 + 32 part	603765	88.169	1.002	0	1302.72	26.13	196315	4247671	58646	58646	26911	28686	26	26
SAL_JA5257AA_AS	SAL_JA5257AA_AS.scaffold	63	37	31	29	24	21	4746615	4737161	4724152	4708421	4614075	4502035	44	719839	4741570	4809037	52.19	52.09	275470	275470	159901	159901	6	6	12	12	78	20	4344769	129	0	0	1	7 + 28 part	498765	88.088	1.002	7.17	1305.68	26.2	196297	4241640	62813	62813	32510	32082	25	25
SAL_JA5260AA_AS	SAL_JA5260AA_AS.scaffold	71	46	39	35	30	24	5008123	4998457	4984502	4952083	4863149	4631244	54	627476	5003379	4809037	52.12	52.09	225813	271390	150092	150920	7	6	13	12	78	21	4344896	127	0	0	2	10 + 34 part	757836	88.119	1.002	7.34	1306.85	26.38	148069	4244428	57212	57471	21887	29251	28	27
SAL_JA5261AA_AS	SAL_JA5261AA_AS.scaffold	87	51	41	34	30	23	4894327	4882323	4864042	4818570	4747650	4511088	59	682255	4887547	4809037	52.08	52.09	219523	219523	141747	141747	6	6	13	13	83	23	4433824	129	0	0	2	13 + 28 part	657031	87.819	1.002	0	1306.33	26.57	129066	4228751	56860	57213	26568	31183	29	28
SAL_JA5262AA_AS	SAL_JA5262AA_AS.scaffold	78	51	38	33	30	23	5020449	5008182	4979925	4947148	4885202	4636648	62	711656	5015566	4809037	52.09	52.09	257860	257860	117997	149998	6	6	13	12	84	22	4459164	127	0	0	1	20 + 30 part	784658	87.855	1.001	5.3	1309.26	26.58	129066	4229793	57328	58646	21903	32082	29	27
SAL_JA5263AA_AS	SAL_JA5263AA_AS.scaffold	95	56	44	39	33	28	5070212	5057615	5031738	5002277	4888496	4719052	64	682279	5062814	4809037	52.05	52.09	196629	196629	97105	112952	7	7	16	14	79	23	4322987	129	0	0	1	18 + 30 part	832473	87.818	1.002	0	1306.85	26.64	127791	4229199	57213	57948	21662	32082	30	28
SAL_JA5264AA_AS	SAL_JA5264AA_AS.scaffold	75	44	37	34	28	26	4750312	4737158	4722327	4699908	4595867	4512154	56	637264	4745244	4809037	52.19	52.09	257893	257893	108793	108793	7	7	14	14	77	23	4174476	128	0	0	1	8 + 30 part	498696	88.123	1.002	6.74	1306.56	26.4	148081	4244050	58646	58646	31183	26911	26	26
SAL_JA5266AA_AS	SAL_JA5266AA_AS.scaffold	72	49	33	32	28	21	4991874	4982818	4952481	4946286	4888965	4599824	56	707880	4987755	4809037	52.13	52.09	238838	282892	149858	153052	6	5	12	11	78	22	4551887	131	0	0	1	9 + 27 part	733587	88.213	1.003	0	1308.54	26.66	148077	4253855	56430	57211	24855	32053	29	27
SAL_JA5267AA_AS	SAL_JA5267AA_AS.scaffold	179	128	95	80	51	32	5215761	5189668	5116744	5014087	4574725	3921129	157	360866	5209465	4809037	51.89	52.09	107664	128313	50065	63506	15	13	32	27	83	41	3790331	125	0	0	2	52 + 71 part	947769	88.206	1.005	6.2	1309.43	26.92	142944	4256571	45743	47879	14969	19862	36	32
SAL_JA5268AA_AS	SAL_JA5268AA_AS.scaffold	74	49	37	34	30	23	4986054	4976968	4951785	4931290	4880498	4591141	55	707880	4980803	4809037	52.13	52.09	222505	222505	108947	149858	6	6	13	12	77	23	4530804	131	0	0	1	10 + 27 part	732355	88.16	1.002	0	1307.47	26.65	148096	4246980	56862	57211	26261	31715	29	28
SAL_JA5269AA_AS	SAL_JA5269AA_AS.scaffold	82	49	36	33	28	21	4991274	4978993	4952806	4932438	4861244	4572103	58	707880	4984902	4809037	52.12	52.09	278903	282799	108413	149858	6	5	12	11	78	23	4588853	131	0	0	1	13 + 25 part	734386	88.193	1.002	0	1305.28	26.62	148011	4248955	57211	57371	24653	31224	28	27
SAL_JA5270AA_AS	SAL_JA5270AA_AS.scaffold	82	50	35	31	28	23	5040902	5028729	5000426	4977090	4929791	4724973	59	707879	5035186	4809037	52.16	52.09	271425	282799	174827	187746	7	6	12	11	76	21	4439869	133	0	0	1	11 + 27 part	771737	88.468	1.002	0	1315.14	26.49	196297	4262510	57371	58646	19816	31715	28	26
SAL_JA5272AA_AS	SAL_JA5272AA_AS.scaffold	78	45	34	31	28	19	5030794	5015595	4989813	4973005	4933016	4594588	58	707995	5024669	4809037	52.04	52.09	313182	313182	208566	238838	6	6	11	10	78	20	4546738	130	0	0	1	16 + 24 part	781798	88.113	1.001	0	1306.07	26.41	196285	4242592	57948	60627	26261	31715	28	26
SAL_JA5273AA_AS	SAL_JA5273AA_AS.scaffold	77	47	37	31	27	18	4971986	4958351	4932787	4890705	4823344	4478219	58	707880	4966030	4809037	52.1	52.09	376818	376818	209701	209701	5	5	10	10	77	20	4438616	130	0	0	1	13 + 26 part	722718	88.115	1.001	0	1306.18	26.31	196297	4242610	58646	68036	26538	30999	26	25
SAL_JA5274AA_AS	SAL_JA5274AA_AS.scaffold	66	38	30	29	28	23	4740367	4730436	4719230	4713747	4698430	4511738	45	615670	4735266	4809037	52.21	52.09	275694	275694	149899	149899	7	7	13	13	81	22	4373146	133	0	0	0	1 + 23 part	472238	88.491	1.002	0	1312.92	26.41	148077	4261564	61754	58646	31183	28933	26	27
SAL_JA5276AA_AS	SAL_JA5276AA_AS.scaffold	74	39	31	29	26	19	4985597	4970535	4950609	4939364	4888924	4636557	51	707880	4978789	4809037	52.1	52.09	282892	298790	208566	211865	6	5	11	10	77	19	4454056	133	0	0	2	5 + 26 part	721641	88.412	1.001	0	1314.28	26.25	148101	4256490	57948	58646	26538	31715	28	27
SAL_JA5278AA_AS	SAL_JA5278AA_AS.scaffold	103	72	58	50	42	35	4979695	4967508	4942262	4885497	4745461	4487627	84	453549	4975126	4809037	52.07	52.09	149834	149909	77628	83267	12	11	24	22	76	30	3943379	128	0	0	2	12 + 45 part	718848	88.179	1.004	7.74	1307.56	26.36	127790	4251969	51133	52910	20340	26264	33	32
SAL_JA5279AA_AS	SAL_JA5279AA_AS.scaffold	86	56	41	35	32	24	4991793	4978014	4954515	4917849	4856942	4599029	68	682139	4986121	4809037	52.11	52.09	223066	225955	114710	129343	7	6	14	13	84	25	4552979	129	0	0	4	16 + 34 part	749045	87.931	1.002	5.09	1308.72	26.56	129066	4235954	57213	57948	24652	26911	29	28
SAL_JA5282AA_AS	SAL_JA5282AA_AS.scaffold	73	39	31	27	26	22	4936134	4923699	4911853	4884278	4866722	4710122	47	711644	4929626	4809037	52.13	52.09	225955	363442	172545	175667	6	5	12	11	86	22	4563488	129	0	0	1	7 + 25 part	699515	87.832	1.001	0	1305.32	25.97	128939	4229349	57948	58646	26911	32510	28	27
SAL_JA5283AA_AS	SAL_JA5283AA_AS.scaffold	110	50	37	33	29	26	4984451	4967976	4936162	4906200	4834620	4723741	57	682261	4972398	4809037	52.11	52.09	213998	213998	114749	141558	7	7	14	13	79	24	4484014	131	0	0	3	13 + 31 part	740129	87.85	1.002	0	1308.13	26.49	128939	4230712	57213	57428	24652	31183	29	28
SAL_JA5284AA_AS	SAL_JA5284AA_AS.scaffold	123	40	30	26	25	20	4918678	4896351	4880916	4853458	4834410	4648207	48	695351	4902772	4809037	52.14	52.09	363299	363299	172545	180357	5	5	11	10	82	20	4612922	130	0	0	0	14 + 23 part	676138	87.777	1.001	0	1307.77	26.2	141265	4225450	58646	60839	26911	32082	27	26
SAL_JA5285AA_AS	SAL_JA5285AA_AS.scaffold	67	45	37	32	29	24	4853907	4844502	4831697	4800189	4736434	4567301	51	523131	4848474	4809037	52.1	52.09	225955	225955	117557	117557	7	7	14	14	84	26	4493110	130	0	0	2	9 + 30 part	621028	87.757	1.002	19.9	1306.26	26.28	128756	4225577	57948	57948	26911	30708	28	28
SAL_JA5286AA_AS	SAL_JA5286AA_AS.scaffold	78	49	37	34	30	20	4986736	4976318	4952245	4933665	4872251	4484975	55	707880	4980192	4809037	52.13	52.09	282892	296532	108412	150131	6	5	12	11	75	20	4240339	132	0	0	1	10 + 29 part	736793	88.09	1.002	0	1305.32	26.23	196199	4242692	57392	57948	26261	32053	27	26
SAL_JA5287AA_AS	SAL_JA5287AA_AS.scaffold	67	30	24	22	21	18	4693315	4675268	4662264	4648927	4632795	4528418	50	799414	4689432	4809037	52.24	52.09	393973	393973	272674	178413	5	5	8	9	82	18	4513197	135	0	0	0	4 + 18 part	466953	87.573	1.003	0	1313.47	26.76	195714	4219971	60172	58647	32507	31329	24	25
SAL_JA5288AA_AS	SAL_JA5288AA_AS.scaffold	82	51	36	33	30	20	5036877	5023791	4991589	4974155	4935109	4557444	61	707879	5030756	4809037	52.04	52.09	282798	282798	149899	161003	5	5	12	11	77	22	4535149	132	0	0	0	15 + 26 part	784099	88.09	1.002	0	1306.24	26.53	196296	4245610	57211	58646	26261	32053	28	26
SAL_JA5290AA_AS	SAL_JA5290AA_AS.scaffold	133	52	37	31	28	23	5004052	4982416	4954530	4913846	4853616	4684396	60	711651	4987779	4809037	52.09	52.09	225955	225955	141747	149998	6	6	13	12	86	24	4629800	130	0	0	3	13 + 29 part	752497	87.904	1.002	19.09	1307.3	26.33	128755	4233017	57213	58646	26261	31183	29	27
SAL_JA5291AA_AS	SAL_JA5291AA_AS.scaffold	75	53	37	33	28	22	4974067	4965759	4933647	4908347	4833908	4590405	59	707881	4970191	4809037	52.1	52.09	282893	282893	149899	160994	6	6	12	11	77	22	4456089	132	0	0	1	13 + 28 part	721178	88.178	1.002	0	1306.77	26.36	196297	4248480	57211	57371	26680	31715	28	27
SAL_JA5292AA_AS	SAL_JA5292AA_AS.scaffold	81	58	43	37	31	25	5028849	5019412	4988035	4945146	4851138	4612136	66	707880	5024959	4809037	52.08	52.09	209007	282944	121441	131303	7	6	14	13	73	24	4487287	133	0	0	1	14 + 32 part	774047	88.169	1.003	0	1307.6	26.44	196297	4249511	57392	58646	21903	30999	27	25
SAL_JA5297AA_AS	SAL_JA5297AA_AS.scaffold	63	44	31	27	24	22	4949512	4940185	4915921	4888741	4840239	4774996	54	590919	4947206	4809037	52.21	52.09	254394	254394	149897	156070	6	6	12	11	84	19	4519652	132	1	0	1	17 + 28 part	695677	88.317	1.001	0.59	1311.01	27.05	196296	4251195	58645	68036	26568	31224	27	26
SAL_JA5298AA_AS	SAL_JA5298AA_AS.scaffold	68	43	34	31	25	21	4832838	4821724	4800321	4776660	4662272	4501239	54	720196	4828985	4809037	52.13	52.09	275695	275695	149909	149909	6	6	12	12	79	20	4336167	132	0	0	1	9 + 29 part	566316	88.425	1.002	7.66	1313.8	26.55	196301	4261352	57948	57948	26911	31183	26	26
SAL_JA5299AA_AS	SAL_JA5299AA_AS.scaffold	103	50	41	35	31	27	4998146	4982483	4969692	4922862	4857016	4700305	58	523130	4987707	4809037	52.12	52.09	204653	225955	112952	113346	8	7	16	15	84	28	4582527	130	0	0	3	10 + 31 part	750356	87.922	1.002	0	1309.52	26.35	128755	4235950	57313	57948	24652	28923	29	28
SAL_JA5300AA_AS	SAL_JA5300AA_AS.scaffold	102	53	44	36	30	25	4981988	4965357	4950332	4895171	4803742	4640582	63	523130	4972211	4809037	52.13	52.09	213973	219541	114573	141747	8	7	15	14	85	25	4500642	130	0	0	3	14 + 31 part	737406	87.858	1.002	0	1308.39	26.46	129066	4233023	56939	57213	26261	30628	29	28
SAL_JA5301AA_AS	SAL_JA5301AA_AS.scaffold	109	51	41	36	30	25	5029625	5009453	4989247	4957781	4865931	4697441	63	711630	5017759	4809037	52.09	52.09	223047	225955	112952	141747	7	6	14	13	84	25	4577235	134	1	0	4	18 + 31 part	787003	87.832	1.002	0.42	1308.61	26.26	128939	4229695	57213	58646	24652	30708	29	27
SAL_JA5401AA_AS	SAL_JA5401AA_AS.scaffold	112	61	48	41	36	26	5133198	5114220	5085025	5040757	4946705	4606025	77	720103	5125026	4809037	52.03	52.09	204385	207707	91813	149115	8	7	16	14	76	23	4208578	125	0	0	2	19 + 37 part	875430	88.179	1.002	6.4	1304.57	26.44	148029	4247962	52909	58646	18175	26579	30	27
SAL_JA5402AA_AS	SAL_JA5402AA_AS.scaffold	81	52	40	35	29	25	4980648	4969966	4942414	4908615	4800816	4645553	61	720198	4975587	4809037	52.11	52.09	253309	253309	149909	149909	7	7	14	14	74	22	4317669	127	0	0	2	15 + 33 part	729407	88.123	1.002	25.22	1304.61	26.57	148077	4243422	57948	61754	24653	32082	28	26
SAL_JA5403AA_AS	SAL_JA5403AA_AS.scaffold	99	62	45	40	32	26	5116714	5100119	5056946	5022519	4875903	4664602	76	659671	5110374	4809037	52.14	52.09	216434	225890	109087	130769	7	6	15	13	80	24	4395813	129	0	0	2	24 + 37 part	863731	88.091	1.002	7.67	1305.64	26.44	148033	4244969	52048	54524	17930	26568	31	28
SAL_JA5404AA_AS	SAL_JA5404AA_AS.scaffold	99	69	45	39	31	23	5023227	5005405	4948955	4905039	4765283	4481950	88	716792	5019478	4809037	52.06	52.09	188081	188081	128313	128323	7	7	15	14	80	22	4242357	126	0	0	1	29 + 34 part	769910	88.078	1.003	7.39	1304.11	26.56	148092	4247871	57003	58646	19488	26568	29	27
SAL_JA5407AA_AS	SAL_JA5407AA_AS.scaffold	77	55	47	43	34	29	4907800	4898940	4880125	4851016	4669560	4463902	63	408713	4904275	4809037	52.2	52.09	184458	192328	90998	90998	10	9	18	18	77	26	4052554	131	1	0	2	8 + 40 part	652595	88.237	1.002	7.81	1315.84	26.13	148069	4250001	52702	52918	22302	26577	29	28
SAL_JA5410AA_AS	SAL_JA5410AA_AS.scaffold	100	69	50	42	32	27	5252558	5236461	5192178	5135713	4951260	4777348	85	659731	5248305	4809037	51.92	52.09	213834	284930	91622	110979	6	5	16	13	80	23	4343876	128	0	0	3	28 + 36 part	994778	88.168	1.003	6.78	1311.27	27.08	148018	4250871	48833	54204	15485	26568	32	28
SAL_JA5411AA_AS	SAL_JA5411AA_AS.scaffold	69	44	39	33	29	22	4910306	4899589	4888566	4848567	4769651	4506800	55	522446	4906896	4809037	52.2	52.09	257803	257803	150106	150902	7	7	14	13	80	22	4357394	130	0	0	2	8 + 32 part	650459	88.331	1.002	8.03	1316.49	26.84	148010	4254761	57212	57947	25337	26568	28	27
SAL_JA5450AA_AS	SAL_JA5450AA_AS.scaffold	67	41	32	29	27	24	4784382	4774589	4761357	4740389	4711939	4593546	48	720197	4779441	4809037	52.17	52.09	275470	275470	149899	149899	6	6	13	13	80	22	4390919	130	0	0	0	1 + 26 part	525257	88.318	1.002	0	1305.95	26.21	196297	4253259	58646	58646	30999	30999	26	26
SAL_JA5458AA_AS	SAL_JA5458AA_AS.scaffold	88	61	44	35	27	23	5170058	5156498	5116495	5057011	4912755	4776191	75	659692	5166273	4809037	52.17	52.09	376789	376789	110845	130769	5	5	12	10	81	20	4422301	129	0	0	3	27 + 32 part	915572	88.181	1.002	7.59	1309.71	26.86	196293	4248735	52908	57947	18875	28897	30	27
SAL_JA5467AA_AS	SAL_JA5467AA_AS.scaffold	118	81	65	54	43	34	5019709	5004170	4968855	4892858	4711460	4374531	97	453549	5014832	4809037	52.04	52.09	144318	144318	78499	81554	12	12	25	23	110	41	4311682	126	0	0	4	15 + 53 part	742599	88.203	1.007	7.5	1314.46	26.36	127790	4269051	48833	51133	17856	21660	34	32
SAL_JA5476AA_AS	SAL_JA5476AA_AS.scaffold	118	74	61	53	45	36	4989968	4969271	4946014	4891425	4721679	4416008	92	361504	4981918	4809037	52.12	52.09	111751	114808	87351	90865	13	12	26	24	78	32	3887834	127	0	0	4	21 + 48 part	746916	87.824	1.003	23.93	1313.3	26.4	125779	4231072	50005	51900	18851	23636	33	31
SAL_JA5493AA_AS	SAL_JA5493AA_AS.scaffold	86	45	32	29	27	18	4978038	4964235	4939252	4918798	4891437	4523473	53	625683	4969753	4809037	52.14	52.09	376818	376818	209701	209701	5	5	10	10	76	20	4524921	130	0	0	1	11 + 24 part	718185	88.17	1.003	0	1307.98	26.58	196297	4251208	58646	68111	30999	32510	26	25
SAL_JA5503AA_AS	SAL_JA5503AA_AS.scaffold	96	54	35	32	26	24	4970459	4948007	4913284	4889949	4784057	4711678	79	622428	4965804	4809037	52.06	52.09	271390	271390	130706	139252	6	6	13	12	79	21	4404879	129	0	0	2	37 + 30 part	718607	88.11	1.002	22.88	1306.34	26.88	196296	4244902	57947	68035	21660	26568	27	25
SAL_JA5506AA_AS	SAL_JA5506AA_AS.scaffold	107	70	50	41	33	26	5199309	5183318	5135637	5072361	4917790	4650907	83	659666	5192237	4809037	52.15	52.09	213473	219547	90171	115600	7	6	16	13	80	24	4345101	127	0	0	2	31 + 34 part	942773	88.135	1.003	6.59	1308.02	26.71	148100	4247049	50416	54524	16659	26648	32	28
SAL_JA5507AA_AS	SAL_JA5507AA_AS.scaffold	92	54	42	35	31	26	5021921	5006087	4986172	4939207	4866604	4701696	66	682201	5014266	4809037	52.13	52.09	214083	225955	114710	129343	7	6	14	13	84	25	4504983	126	0	0	4	15 + 35 part	779900	87.89	1.002	5.23	1311.01	26.52	128939	4233224	56816	57328	21903	31183	30	28
SAL_JA5510AA_AS	SAL_JA5510AA_AS.scaffold	101	52	44	40	34	29	4939710	4920254	4905701	4877879	4758969	4582380	69	387756	4931966	4809037	52.13	52.09	188208	191755	91960	107701	9	8	17	16	76	26	4292119	127	0	0	1	9 + 34 part	687233	88.04	1.003	7.36	1305.71	26.36	148070	4242865	57025	57212	21662	26410	28	27
SAL_JA5517AA_AS	SAL_JA5517AA_AS.scaffold	103	68	46	38	34	29	5280303	5266148	5210581	5150532	5067113	4895936	78	682268	5273246	4809037	51.85	52.09	174328	219523	99657	115461	8	6	17	14	76	22	4248105	126	0	0	4	28 + 34 part	1036250	87.9	1.002	5.76	1312.9	26.52	129066	4234834	52909	57948	15392	26911	32	28
SAL_JA5521AA_AS	SAL_JA5521AA_AS.scaffold	89	54	42	37	29	24	5002115	4986985	4964387	4931124	4783323	4614075	68	453199	4996524	4809037	52.11	52.09	214296	214296	149904	155832	8	8	15	14	79	23	4452619	126	0	0	1	11 + 35 part	749609	88.091	1.003	7.89	1306.14	26.41	196300	4245886	57212	58646	19448	26497	28	26
SAL_JA5522AA_AS	SAL_JA5522AA_AS.scaffold	97	46	37	32	29	23	4989068	4973425	4956991	4923667	4864311	4662823	54	712137	4978950	4809037	52.11	52.09	225955	225955	141747	149997	6	6	13	12	85	23	4588283	129	0	0	3	10 + 29 part	745205	87.876	1.002	0	1309.34	27.07	128939	4232447	57948	58646	26261	31183	28	27
SAL_JA5525AA_AS	SAL_JA5525AA_AS.scaffold	69	47	39	34	29	25	4855458	4846157	4831361	4797427	4695280	4533165	54	521475	4850735	4809037	52.13	52.09	225807	225807	110942	114307	7	7	15	14	77	24	4359281	129	0	0	1	9 + 32 part	608466	88.033	1.002	2.37	1305.3	26.98	148080	4240719	57263	57947	26911	29251	28	27
SAL_JA5527AA_AS	SAL_JA5527AA_AS.scaffold	68	45	34	32	29	25	4790028	4781169	4756724	4745580	4696394	4559717	51	682255	4784983	4809037	52.13	52.09	215780	215780	113275	113275	7	7	14	14	79	23	4335512	130	0	0	1	7 + 28 part	556768	87.807	1.001	0	1308.86	26.31	128756	4226799	57948	57948	31020	28927	29	29
SAL_JA5532AA_AS	SAL_JA5532AA_AS.scaffold	81	56	43	38	31	25	5073373	5062413	5030556	4993744	4869310	4670778	65	659663	5068796	4809037	52.07	52.09	271001	271001	97361	115608	6	6	14	12	86	24	4467523	128	0	0	2	18 + 32 part	812558	88.261	1.003	7.97	1309.66	26.67	148076	4253992	52051	54204	19488	28939	30	28
SAL_JA5534AA_AS	SAL_JA5534AA_AS.scaffold	107	70	56	47	36	27	5121779	5106323	5074401	5008234	4811552	4466954	81	376789	5114292	4809037	52.12	52.09	222037	223414	90999	110029	10	9	18	16	78	23	4050171	125	0	0	3	20 + 45 part	868615	88.076	1.002	8.29	1309.38	26.49	148058	4244098	48158	49534	18860	26301	33	30
SAL_JA5541AA_AS	SAL_JA5541AA_AS.scaffold	84	51	43	36	28	24	5095069	5081471	5061860	5014861	4886936	4745800	62	600843	5089055	4809037	52.16	52.09	376789	376789	110848	115674	5	5	12	11	80	20	4325418	130	0	0	3	14 + 34 part	843539	88.086	1.002	7.66	1311.36	26.51	196189	4243845	52908	57947	19488	28727	30	27
SAL_JA5542AA_AS	SAL_JA5542AA_AS.scaffold	82	51	42	36	26	21	4966313	4952080	4930448	4891171	4718639	4534780	63	600715	4960598	4809037	52.12	52.09	376790	376790	115386	135615	5	5	12	11	76	20	4314562	127	0	0	3	18 + 30 part	696011	88.511	1.002	7.56	1321.99	26.92	196300	4263051	58646	63456	22017	26568	27	26
SAL_JA5545AA_AS	SAL_JA5545AA_AS.scaffold	159	135	112	99	69	33	4972046	4961182	4899115	4805470	4270259	3023915	145	276464	4968003	4809037	52.29	52.09	59147	61525	32873	34011	23	22	51	47	67	40	2881308	120	1	0	4	18 + 68 part	724366	87.922	1.004	7.51	1307.37	26.09	127791	4237353	32788	33785	15753	17130	45	43
SAL_JA5549AA_AS	SAL_JA5549AA_AS.scaffold	87	52	42	36	33	27	4951775	4939374	4924233	4882475	4833170	4632807	60	472030	4944736	4809037	52.13	52.09	204653	204653	112952	114710	8	8	16	15	87	27	4550153	130	0	0	3	9 + 32 part	712023	87.884	1.001	0	1309.06	26.57	128939	4231479	56857	57213	21903	26568	30	29
SAL_JA6023AA_AS	SAL_JA6023AA_AS.scaffold	78	51	41	35	28	23	5017553	5005381	4981910	4942867	4823169	4633793	61	600843	5012334	4809037	52.17	52.09	279017	279017	108199	149897	6	6	13	11	79	20	4287329	132	0	0	2	11 + 35 part	766211	88.091	1.002	7.06	1309.79	26.41	148076	4243767	54524	57211	24653	30024	29	28
SAL_JA6024AA_AS	SAL_JA6024AA_AS.scaffold	88	54	45	37	31	26	5021254	5008025	4987393	4930193	4829197	4639546	63	600843	5014071	4809037	52.17	52.09	279032	279032	93707	104839	6	6	14	13	79	23	4261626	129	0	0	3	13 + 37 part	769122	88.086	1.002	8.04	1307.5	26.46	147997	4243040	52908	57211	22017	26911	30	28
SAL_JA6331AA_AS	SAL_JA6331AA_AS.scaffold	103	65	47	41	33	29	5134256	5115361	5071566	5028625	4877236	4734939	82	573402	5127833	4809037	52.11	52.09	216844	224302	91335	93756	9	8	18	15	78	26	4373562	128	0	0	3	23 + 41 part	879603	88.103	1.003	6.55	1308.97	26.98	148095	4247312	50424	54204	18326	30024	32	29
SAL_JA6332AA_AS	SAL_JA6332AA_AS.scaffold	96	48	38	32	29	24	5001381	4987201	4969881	4930688	4879454	4676025	53	682268	4990603	4809037	52.1	52.09	214083	214083	140086	142142	6	6	13	12	82	22	4454834	131	0	0	3	10 + 31 part	753911	87.929	1.002	0	1308.2	26.44	128939	4235622	57213	57348	25827	32082	29	28
SAL_JA6334AA_AS	SAL_JA6334AA_AS.scaffold	114	55	38	34	30	19	5099578	5073624	5042956	5013074	4944871	4524618	80	707879	5090695	4809037	52.02	52.09	307180	307180	150498	187731	5	5	11	10	79	19	4411933	137	0	0	1	23 + 27 part	824340	88.497	1.002	0	1314.73	26.69	196301	4265151	56862	57948	19108	31715	29	27
SAL_JA6342AA_AS	SAL_JA6342AA_AS.scaffold	89	55	43	39	31	26	5005010	4990044	4965284	4937083	4789049	4614510	70	453548	5000259	4809037	52.11	52.09	207707	207707	128313	149909	8	8	16	15	81	26	4458973	126	0	0	1	12 + 36 part	753518	88.131	1.002	6.52	1305.37	26.33	148077	4245655	52909	57947	19689	26497	29	27
SAL_JA6350AA_AS	SAL_JA6350AA_AS.scaffold	86	46	38	34	29	20	5053863	5039546	5021281	4993286	4917961	4587261	53	707880	5044289	4809037	52.09	52.09	279007	282892	149858	202769	6	5	11	10	78	22	4590284	130	0	0	1	14 + 24 part	803058	88.051	1.002	0	1305.94	26.43	148062	4240392	57211	58646	24653	31224	28	26
SAL_JA6351AA_AS	SAL_JA6351AA_AS.scaffold	99	57	42	38	32	26	4881701	4864488	4837374	4807951	4700234	4476500	71	720197	4874278	4809037	52.14	52.09	186323	186323	113565	121489	9	9	17	16	78	25	4157805	127	0	0	1	15 + 36 part	626804	88.116	1.002	7.67	1304.28	26.22	148070	4246074	56853	57212	26468	26911	29	28
SAL_JA6354AA_AS	SAL_JA6354AA_AS.scaffold	105	52	42	38	33	26	5118518	5100284	5076757	5046268	4952256	4659649	65	637679	5108860	4809037	51.98	52.09	188081	191687	107685	128272	8	7	16	14	78	25	4372585	129	0	0	1	17 + 33 part	861463	88.148	1.002	7.18	1303.21	26	196293	4245479	57948	61754	18536	26579	28	26
SAL_JA6355AA_AS	SAL_JA6355AA_AS.scaffold	100	48	36	33	29	24	5004986	4988685	4966745	4942888	4882535	4695626	55	695380	4993457	4809037	52.11	52.09	225812	257861	112952	141451	6	5	13	12	81	23	4521427	127	0	0	2	15 + 28 part	760384	87.896	1.001	0	1309.78	26.43	141266	4232376	57948	60839	26261	32082	28	26
SAL_JA6356AA_AS	SAL_JA6356AA_AS.scaffold	64	43	35	30	29	26	4947981	4939614	4926584	4889865	4868050	4756872	49	682195	4943492	4809037	52.12	52.09	204653	225812	112952	114710	7	6	15	14	84	24	4559775	129	0	0	1	7 + 28 part	711980	87.876	1.001	0	1307.76	26.64	129066	4229829	57428	58646	26261	28765	29	27
SAL_JA6360AA_AS	SAL_JA6360AA_AS.scaffold	102	53	40	35	27	21	4979065	4965052	4940465	4905537	4791286	4590560	59	682273	4969168	4809037	52.13	52.09	225812	225812	142123	149998	6	6	13	12	82	23	4615704	132	0	0	2	18 + 28 part	735307	87.88	1.002	0	1310.07	26.48	128939	4232855	57948	58646	26495	31183	28	27
SAL_JA6372AA_AS	SAL_JA6372AA_AS.scaffold	63	41	35	31	27	23	4892608	4880893	4868383	4839722	4760739	4619340	54	589492	4889812	4809037	52.22	52.09	271383	271383	130706	130706	6	6	12	12	79	21	4310793	130	0	0	2	8 + 30 part	629975	88.41	1.002	7.2	1322.62	26.93	148091	4258395	57947	58646	26911	30528	27	26
SAL_JA6373AA_AS	SAL_JA6373AA_AS.scaffold	166	138	112	97	67	40	4959955	4946926	4886257	4772040	4239116	3270339	149	172846	4954475	4809037	52.22	52.09	62311	63110	37188	40758	26	25	51	48	61	38	2540926	111	0	0	9	20 + 67 part	722618	87.655	1.004	6.48	1311.06	26.09	108479	4223884	33179	34388	14887	16235	45	43
SAL_JA6377AA_AS	SAL_JA6377AA_AS.scaffold	87	54	39	33	30	23	4897226	4881472	4854095	4816982	4756371	4533684	67	682268	4890636	4809037	52.09	52.09	225994	225994	129397	129397	6	6	13	13	83	24	4515751	126	1	0	3	18 + 33 part	656925	87.836	1.002	26.99	1307.49	26.59	129067	4231481	57947	57947	26568	30628	28	28
SAL_JA6385AA_AS	SAL_JA6385AA_AS.scaffold	78	52	40	36	31	28	4842851	4832140	4811016	4781221	4687209	4575604	62	453549	4838562	4809037	52.13	52.09	188081	188081	113601	113601	9	9	16	16	76	25	4254318	127	0	0	1	8 + 33 part	586698	88.135	1.003	7.4	1307.25	26.33	148077	4249509	58646	61754	26264	26579	27	26
SAL_JA6390AA_AS	SAL_JA6390AA_AS.scaffold	100	63	47	41	33	29	5030699	5015840	4979994	4935792	4788063	4648234	77	453548	5025356	4809037	52.1	52.09	188081	191687	113304	128313	10	9	17	16	78	27	4371656	125	0	0	1	16 + 42 part	781459	88.045	1.002	6.69	1303.81	26.43	148081	4242733	52909	57321	18787	26579	30	28
SAL_JA6391AA_AS	SAL_JA6391AA_AS.scaffold	105	65	46	40	34	27	5045332	5025194	4987346	4943855	4833123	4610262	83	464720	5037623	4809037	52.08	52.09	204653	223068	97105	104980	9	8	17	15	78	26	4360077	126	0	0	5	26 + 39 part	807655	87.817	1.002	6.07	1308.4	26.09	129066	4228530	52909	57213	21662	26911	30	28
SAL_JA6399AA_AS	SAL_JA6399AA_AS.scaffold	98	55	44	35	29	22	4938420	4924918	4908145	4846501	4727140	4499591	62	682261	4929507	4809037	52.11	52.09	225955	225955	117136	117136	6	6	13	13	83	23	4394460	128	0	0	3	13 + 31 part	700325	87.794	1.002	0	1307.19	26.43	129066	4227863	56517	57213	26488	30628	29	28
SAL_JA6407AA_AS	SAL_JA6407AA_AS.scaffold	105	83	71	61	51	38	5008817	4996171	4964746	4890558	4712744	4237283	97	448538	5006394	4809037	52.2	52.09	95935	96922	59158	65763	14	13	30	27	70	29	3474525	127	1	0	2	23 + 49 part	764232	87.999	1.002	24.27	1305.84	26.56	196296	4238340	45208	45742	17423	19923	35	33
SAL_JA6408AA_AS	SAL_JA6408AA_AS.scaffold	94	60	44	35	28	24	5092067	5080875	5046350	4984862	4847926	4699204	67	746473	5085144	4809037	52.11	52.09	225812	257733	112809	141565	6	5	13	12	80	21	4446587	132	0	0	3	23 + 29 part	851695	87.897	1.002	0	1309.35	26.45	141267	4232440	57213	58646	21662	32082	29	27
SAL_JA6412AA_AS	SAL_JA6412AA_AS.scaffold	102	63	44	37	32	23	5008794	4991223	4959585	4913569	4821979	4531495	78	682273	5001746	4809037	52.13	52.09	225955	225955	129349	149998	6	6	13	12	82	24	4487948	127	0	0	4	25 + 36 part	764207	87.938	1.002	25.55	1309.36	26.84	129066	4235674	57213	58646	24652	30708	29	27
SAL_JA6413AA_AS	SAL_JA6413AA_AS.scaffold	96	58	43	37	34	27	4991401	4972680	4942632	4903126	4842515	4619910	73	682266	4983521	4809037	52.11	52.09	180514	196920	99800	114650	8	7	17	15	82	26	4448703	127	0	0	4	20 + 37 part	750016	87.862	1.002	25.46	1310.58	26.6	127791	4231058	56517	57214	24652	26568	30	29
SAL_JA6415AA_AS	SAL_JA6415AA_AS.scaffold	88	56	41	35	32	26	5033500	5019538	4993153	4950776	4889869	4689700	68	711651	5027814	4809037	52.11	52.09	223067	225955	99791	129385	7	6	14	13	84	25	4549984	125	0	0	5	19 + 35 part	791795	87.937	1.002	4.89	1309.48	27.05	128939	4235231	57213	57948	21903	31183	30	28
SAL_JA6426AA_AS	SAL_JA6426AA_AS.scaffold	85	55	44	37	32	25	4999621	4985972	4960606	4910349	4803329	4570238	66	682273	4993945	4809037	52.13	52.09	223064	225812	97105	104770	7	6	14	13	73	21	4170702	128	0	0	5	17 + 36 part	762189	87.885	1.001	5.69	1308.81	26.57	129067	4230609	57213	57948	24652	30708	29	28
SAL_JA6428AA_AS	SAL_JA6428AA_AS.scaffold	93	49	30	25	22	16	4888477	4872259	4825478	4788812	4733459	4520204	60	1203599	4880517	4809037	52.08	52.09	588742	588742	183128	183128	3	3	8	8	83	18	4612775	137	0	0	1	25 + 23 part	643739	87.996	1.001	0	1320.51	26.54	147430	4235977	66264	66264	28763	31841	25	25
SAL_JA6432AA_AS	SAL_JA6432AA_AS.scaffold	99	63	47	40	36	25	4955449	4942450	4921117	4877010	4805495	4413756	72	523144	4948686	4809037	52.12	52.09	196629	196629	99773	108005	8	8	18	17	83	27	4390382	131	0	0	2	11 + 35 part	712070	87.819	1.003	18.69	1309.44	26.64	127791	4233058	52909	56517	24652	26261	30	28
SAL_JA6435AA_AS	SAL_JA6435AA_AS.scaffold	104	71	54	46	41	35	4978230	4964967	4923108	4866501	4784454	4558504	81	378909	4971749	4809037	52.15	52.09	164742	164742	77563	81889	10	10	22	21	76	27	3832209	123	0	0	3	13 + 50 part	725317	88.095	1.002	7.9	1310.06	26.7	148016	4244613	48833	51879	21114	26261	32	30
SAL_JA6438AA_AS	SAL_JA6438AA_AS.scaffold	64	44	35	33	31	23	4807556	4799811	4781648	4768608	4740805	4442217	49	707879	4803150	4809037	52.13	52.09	282892	282892	149899	149899	6	6	13	13	73	22	4214321	131	0	0	0	5 + 30 part	560848	88.103	1.001	0	1305.08	26.46	196297	4241855	57557	57557	32082	32053	26	26
SAL_JA6443AA_AS	SAL_JA6443AA_AS.scaffold	98	72	67	58	45	36	4904849	4893618	4879142	4819165	4586735	4270774	84	461720	4901315	4809037	52.21	52.09	98385	131542	66668	74346	12	11	27	25	71	28	3598124	123	1	0	5	10 + 47 part	648334	88.207	1.003	8.83	1315.45	26.5	147915	4249341	48159	48290	18921	21660	33	32
SAL_JA6447AA_AS	SAL_JA6447AA_AS.scaffold	97	47	36	31	29	26	4956018	4940306	4924776	4889392	4850139	4739081	55	472407	4945740	4809037	52.12	52.09	225955	225955	141747	141747	7	7	14	14	85	26	4632385	130	0	0	3	9 + 30 part	710707	87.911	1.002	0	1308.02	26.44	128939	4234134	57428	58646	26261	32082	29	27
SAL_JA6451AA_AS	SAL_JA6451AA_AS.scaffold	77	53	40	34	32	24	5029044	5016761	4992293	4949888	4915750	4625623	64	711650	5024640	4809037	52.11	52.09	225812	225812	129379	149998	6	6	13	12	78	21	4333200	127	0	0	4	20 + 33 part	792325	87.88	1.001	5.55	1310.38	26.71	128755	4231389	57313	58646	21903	32082	29	27
SAL_JA6453AA_AS	SAL_JA6453AA_AS.scaffold	87	61	47	41	34	25	4918081	4907929	4880227	4841239	4719096	4429538	68	603697	4912974	4809037	52.16	52.09	199488	199488	105018	113974	9	9	17	16	81	25	4066878	127	1	0	1	7 + 36 part	670974	87.994	1.002	2.04	1303.33	26.14	127791	4239896	51940	51958	23426	25395	32	31
SAL_JA6455AA_AS	SAL_JA6455AA_AS.scaffold	135	91	69	57	50	31	5050844	5031589	4985761	4901478	4783321	4134559	106	363070	5042145	4809037	52.09	52.09	137718	141960	65532	79595	12	11	25	23	67	26	3589088	123	0	0	5	29 + 50 part	810601	87.815	1.002	5.16	1308.89	26.26	127791	4228072	45742	47875	17856	24780	35	32
SAL_JA6457AA_AS	SAL_JA6457AA_AS.scaffold	101	50	37	34	29	20	5054018	5036170	5015023	4995204	4920264	4574405	61	707880	5043938	4809037	52.14	52.09	278991	278991	114054	229362	6	6	12	10	82	22	4442391	139	0	0	1	12 + 27 part	758077	88.466	1.007	0	1331.14	26.8	148071	4284862	57211	58646	23020	30593	29	27
SAL_JA6472AA_AS	SAL_JA6472AA_AS.scaffold	70	45	37	32	29	23	4880482	4870433	4851014	4815007	4748121	4520741	54	575333	4876177	4809037	52.24	52.09	258201	258201	139252	139252	6	6	13	13	80	23	4341693	131	1	0	2	11 + 32 part	633185	88.04	1.002	0.7	1312.25	26.85	148080	4241760	54524	54524	26538	26911	28	28
SAL_JA6477AA_AS	SAL_JA6477AA_AS.scaffold	80	52	42	36	33	26	5025786	5015476	4998153	4953889	4900585	4626091	60	601812	5020946	4809037	52.09	52.09	196629	209125	99790	113373	8	7	16	14	82	24	4445139	132	0	0	3	16 + 31 part	789186	87.822	1.002	0	1309.77	26.68	129066	4230763	56517	57458	24652	32082	31	29
SAL_JA6480AA_AS	SAL_JA6480AA_AS.scaffold	69	45	34	30	29	24	4985631	4973804	4948432	4920660	4899006	4729733	56	746472	4981670	4809037	52.11	52.09	225812	257860	117997	129361	6	5	13	12	80	20	4394085	127	0	0	2	13 + 31 part	749315	87.885	1.001	6.3	1310.73	26.52	141267	4231268	57185	57948	26261	32082	29	27
SAL_JA6494AA_AS	SAL_JA6494AA_AS.scaffold	63	45	37	32	30	25	4981143	4972974	4956332	4919623	4880371	4707309	54	711632	4978635	4809037	52.1	52.09	204653	214092	114710	141747	7	6	14	13	86	25	4597563	129	0	0	3	8 + 31 part	746674	87.862	1.002	0	1310.31	26.25	128755	4230967	56934	57328	25832	30348	30	28
SAL_JA6497AA_AS	SAL_JA6497AA_AS.scaffold	93	64	49	41	34	28	5019560	5007444	4975777	4918040	4791165	4588228	74	536856	5014657	4809037	52.18	52.09	214184	269812	93028	109270	8	7	17	15	79	25	4250191	129	0	1	3	11 + 41 part	759775	88.23	1.003	8.75	1312.39	26.94	148066	4252362	48833	50606	21658	26568	33	31
SAL_JA6500AA_AS	SAL_JA6500AA_AS.scaffold	114	47	34	31	27	23	4982676	4962198	4942611	4920765	4859015	4707721	58	682267	4970301	4809037	52.11	52.09	225955	363442	172545	175667	6	5	12	11	86	22	4582418	132	0	0	2	14 + 28 part	738033	87.864	1.002	0	1304.68	26.46	128939	4231680	57948	58646	26568	32510	28	27
SAL_JA6503AA_AS	SAL_JA6503AA_AS.scaffold	88	64	50	43	35	26	5026518	5016008	4988527	4932556	4785348	4442341	76	495757	5023301	4809037	52.17	52.09	179086	254361	100257	105314	8	7	17	16	83	26	4116999	132	1	0	2	22 + 35 part	767103	88.286	1.002	8.42	1315.8	26.31	196296	4252900	48159	49654	18216	21888	32	30
SAL_JA6508AA_AS	SAL_JA6508AA_AS.scaffold	112	66	46	39	36	29	5048406	5026140	4986664	4935514	4874610	4645793	85	464720	5039163	4809037	52.08	52.09	196918	202698	98926	109025	9	8	18	16	80	29	4481662	130	0	0	5	28 + 40 part	807573	87.819	1.002	5.68	1307.93	25.98	127791	4229559	51900	56517	21660	26568	31	29
SAL_JA6509AA_AS	SAL_JA6509AA_AS.scaffold	144	58	43	36	32	25	5034324	5008778	4974407	4925912	4863080	4626754	72	711528	5018426	4809037	52.06	52.09	204653	204653	99644	141747	7	7	15	13	80	22	4354928	127	0	0	2	25 + 32 part	789309	87.806	1.002	0	1307.84	26.59	128939	4227971	56517	57213	21903	26911	30	28
SAL_JA6513AA_AS	SAL_JA6513AA_AS.scaffold	83	57	41	38	34	29	5150369	5139902	5112012	5093828	5036385	4835704	65	593442	5145156	4809037	52.05	52.09	185367	191683	132794	136972	9	8	17	16	81	25	4497910	132	0	0	0	22 + 28 part	898738	88.126	1.002	15.96	1305.98	26.26	127809	4243614	52909	57471	18884	28952	31	28
SAL_JA6514AA_AS	SAL_JA6514AA_AS.scaffold	63	39	33	31	30	24	4779399	4769004	4757310	4746549	4731231	4507681	47	720197	4774229	4809037	52.19	52.09	257866	257866	128313	128313	7	7	14	14	80	24	4398750	135	0	0	0	2 + 26 part	513075	88.404	1.002	0	1314.87	26.3	148069	4258956	61754	58646	26911	26579	26	27
SAL_JA6516AA_AS	SAL_JA6516AA_AS.scaffold	111	70	55	50	40	34	4996067	4983492	4953493	4918064	4729838	4534394	77	405946	4988582	4809037	52.15	52.09	150527	150527	81554	90308	10	10	22	20	76	28	3982730	126	0	0	3	15 + 42 part	742044	88.103	1.002	6.84	1310.56	26.53	147994	4243851	48158	48829	19094	26261	33	31
SAL_JA6520AA_AS	SAL_JA6520AA_AS.scaffold	99	62	44	38	30	27	5024921	5008739	4970483	4927627	4786496	4680325	78	453548	5019509	4809037	52.09	52.09	207707	214215	128313	149833	9	8	16	15	80	26	4456371	127	0	0	1	17 + 39 part	772228	88.131	1.002	7.41	1305.94	26.61	196294	4246270	57212	57947	18880	26579	29	27
SAL_JA6522AA_AS	SAL_JA6522AA_AS.scaffold	87	45	39	35	29	23	4955102	4938548	4926204	4898985	4782171	4563738	58	453199	4947205	4809037	52.11	52.09	214215	214215	149904	155832	8	8	15	14	79	23	4452347	125	0	0	1	10 + 32 part	709631	87.96	1.002	7.32	1305.11	26.12	196300	4236586	57947	58646	21662	26497	27	26
SAL_JA6524AA_AS	SAL_JA6524AA_AS.scaffold	80	49	39	32	26	22	5021184	5008180	4985811	4937886	4827084	4691449	60	600843	5015631	4809037	52.17	52.09	376789	376789	130769	149897	5	5	11	10	81	20	4420797	128	0	0	3	11 + 32 part	766361	88.126	1.003	7.78	1308.84	26.52	196293	4246817	54524	57947	24653	29930	29	27
SAL_JA6525AA_AS	SAL_JA6525AA_AS.scaffold	78	47	37	34	29	26	4839397	4826643	4809615	4787533	4693521	4581885	60	453549	4835146	4809037	52.13	52.09	207703	207703	149905	149905	8	8	15	15	76	24	4362582	127	0	0	1	8 + 33 part	586735	88.155	1.002	7.47	1305.28	26.32	148077	4247429	61754	61754	31183	31183	26	26
SAL_JA6528AA_AS	SAL_JA6528AA_AS.scaffold	89	63	53	49	43	30	5080470	5071010	5048561	5022809	4914858	4481127	70	470388	5075428	4809037	52.16	52.09	183954	186623	74356	87329	9	8	20	17	73	24	3942393	129	0	0	1	13 + 41 part	830000	88.088	1.002	7.62	1311.37	26.3	148067	4243010	48833	52908	18616	26477	32	29
SAL_JA6529AA_AS	SAL_JA6529AA_AS.scaffold	82	44	38	34	29	24	4931584	4917033	4904736	4876914	4782902	4613627	55	453548	4924433	4809037	52.13	52.09	214296	214296	149904	155832	8	8	15	14	79	23	4452171	126	0	0	1	8 + 32 part	686277	87.983	1.002	7.33	1305.6	26.3	196300	4237050	57947	58646	21713	26497	27	26
SAL_JA6538AA_AS	SAL_JA6538AA_AS.scaffold	115	61	45	40	31	22	5072999	5047654	5020080	4985684	4832807	4495929	87	707880	5065418	4809037	52.06	52.09	229663	229663	105536	108570	6	6	14	12	76	22	4305995	129	0	0	3	31 + 34 part	808612	88.378	1.002	0	1313.55	26.47	148077	4255631	57211	58646	17856	26538	28	26
SAL_JA6540AA_AS	SAL_JA6540AA_AS.scaffold	92	58	40	35	32	25	4997121	4979265	4947915	4914784	4853877	4626675	74	682242	4990928	4809037	52.11	52.09	196629	204653	114837	126552	7	6	14	13	82	24	4447657	129	0	0	3	17 + 36 part	748749	87.92	1.003	24.5	1311.15	26.7	129066	4240059	57313	58646	24652	31183	29	27
SAL_JA6557AA_AS	SAL_JA6557AA_AS.scaffold	78	50	38	32	30	24	4953422	4943281	4925750	4885179	4845926	4644159	57	523123	4947770	4809037	52.12	52.09	225955	225955	141747	149998	7	7	14	13	85	25	4600946	131	0	0	3	10 + 29 part	712375	87.872	1.002	19.36	1308.29	26.43	129067	4233215	57948	58646	26495	30708	28	27
SAL_JA6565AA_AS	SAL_JA6565AA_AS.scaffold	63	38	31	29	28	22	4782073	4772127	4761653	4751187	4735869	4510149	45	720196	4776957	4809037	52.19	52.09	214265	214265	159901	159901	7	7	13	13	80	22	4446359	136	0	0	0	2 + 26 part	514381	88.424	1.002	0	1315.53	26.41	148081	4261776	58646	57948	31183	30608	26	27
SAL_JA6566AA_AS	SAL_JA6566AA_AS.scaffold	65	42	36	31	29	24	4945175	4934514	4926272	4893138	4853885	4684941	50	682017	4940049	4809037	52.12	52.09	223066	225955	114837	141745	7	6	14	13	85	25	4609371	129	0	0	3	7 + 29 part	708588	87.832	1.002	18.52	1309.72	26.35	128939	4229616	57214	58646	26495	30625	29	27
SAL_JA6571AA_AS	SAL_JA6571AA_AS.scaffold	128	84	63	58	47	32	4989487	4970361	4927401	4893790	4686835	4171298	98	472407	4980327	4809037	52.11	52.09	111100	115463	81551	81700	13	12	26	25	76	34	3901922	126	0	0	4	23 + 51 part	747874	87.811	1.002	24.94	1310.76	26.52	127791	4229219	48159	49331	18787	24652	34	33
SAL_JA6574AA_AS	SAL_JA6574AA_AS.scaffold	100	60	48	42	36	30	4987048	4969238	4948407	4907319	4798467	4586574	77	453549	4981277	4809037	52.12	52.09	183919	185363	108155	108813	10	9	19	18	73	24	4040569	126	0	0	3	11 + 38 part	729082	88.167	1.003	0	1308.42	26.63	148039	4250629	57947	61754	18787	24653	28	26
SAL_JA6576AA_AS	SAL_JA6576AA_AS.scaffold	92	63	44	37	28	23	4984432	4972728	4925040	4881259	4726080	4562536	72	711632	4978550	4809037	52.09	52.09	214252	214252	117500	149997	7	7	14	13	84	24	4451777	128	0	0	2	27 + 30 part	750252	87.8	1.001	0	1306.91	26.55	128939	4227486	56517	57948	24652	30628	29	27
SAL_JA6583AA_AS	SAL_JA6583AA_AS.scaffold	78	49	38	31	26	19	4957284	4942489	4916280	4867314	4767154	4532176	66	646436	4953913	4809037	52.18	52.09	376790	376790	150050	156012	5	5	11	10	81	19	4427702	132	0	0	2	20 + 29 part	682959	88.625	1.002	8.16	1323.06	26.75	196301	4269813	57947	68036	26568	31330	27	25
SAL_JA6584AA_AS	SAL_JA6584AA_AS.scaffold	86	48	42	38	32	27	4906239	4887402	4873714	4840423	4716565	4530603	67	600716	4900646	4809037	52.2	52.09	223045	223045	98467	98467	7	7	15	15	78	23	4070173	133	0	0	2	6 + 36 part	626661	88.645	1.003	6.94	1325.27	27.05	148070	4271670	55143	57212	26210	26565	28	27
SAL_JA6585AA_AS	SAL_JA6585AA_AS.scaffold	105	54	40	35	29	24	5009592	4992987	4973102	4939933	4853997	4655844	63	711650	4999969	4809037	52.11	52.09	225812	225812	114561	134258	6	6	14	13	82	24	4601551	129	0	0	1	22 + 29 part	768880	87.879	1.001	0	1307.41	26.27	129067	4229952	57348	58646	24652	32082	29	27
SAL_JA6587AA_AS	SAL_JA6587AA_AS.scaffold	88	53	43	37	31	24	5021639	5006418	4982887	4937680	4836684	4593435	66	600843	5015831	4809037	52.16	52.09	238553	238553	115608	130769	7	7	14	13	79	23	4379396	131	0	0	3	14 + 38 part	768656	88.106	1.002	7.04	1309.19	26.41	147997	4245880	52908	57211	24653	28727	30	28
SAL_JA6591AA_AS	SAL_JA6591AA_AS.scaffold	81	50	35	33	30	18	5075176	5063954	5035815	5024570	4980657	4537244	58	707880	5069247	4809037	52.09	52.09	279027	279027	209701	222310	6	6	11	10	78	20	4501887	131	0	0	1	12 + 24 part	816588	88.214	1.002	0	1307.91	26.54	148066	4252476	57392	58646	21903	31715	28	26
SAL_JA6592AA_AS	SAL_JA6592AA_AS.scaffold	96	66	52	45	36	26	4846266	4833007	4805639	4761133	4587306	4220349	79	367765	4841921	4809037	52.12	52.09	162632	162632	95155	97546	10	10	19	18	71	26	4041002	128	0	0	1	12 + 41 part	593946	88.102	1.003	6.51	1305.45	26.41	196300	4245970	57212	57212	26264	26497	28	28
SAL_JA6594AA_AS	SAL_JA6594AA_AS.scaffold	103	62	45	38	35	28	4994304	4977616	4948272	4901107	4840496	4612488	74	601909	4985845	4809037	52.11	52.09	180507	196629	98885	99786	8	7	17	16	83	29	4536650	127	0	0	4	17 + 37 part	749012	87.878	1.003	26.15	1310.89	26.5	127791	4234146	56514	57213	21903	26261	30	29
SAL_JA6595AA_AS	SAL_JA6595AA_AS.scaffold	201	154	114	96	72	36	5042054	5018978	4943624	4813596	4354731	3112339	175	204653	5033645	4809037	52.11	52.09	61606	64093	33145	37323	26	24	53	48	66	40	2908134	122	0	0	4	33 + 74 part	793024	87.783	1.005	24.61	1307.45	26.34	127558	4232260	31994	34383	14887	17856	46	43
SAL_JA6601AA_AS	SAL_JA6601AA_AS.scaffold	90	54	42	38	30	27	4998285	4983713	4961162	4932961	4788240	4676782	68	453548	4993252	4809037	52.1	52.09	191687	191687	128313	149834	8	8	16	15	81	26	4457919	126	0	0	1	11 + 36 part	746252	88.125	1.002	6.49	1304.92	26.47	148092	4245420	57401	57947	19448	26579	28	27
SAL_JA6604AA_AS	SAL_JA6604AA_AS.scaffold	85	62	53	44	39	32	4951926	4943175	4923953	4856751	4767416	4533267	68	630643	4946953	4809037	52.12	52.09	171951	171951	88029	90334	9	9	20	19	76	26	4136517	129	0	0	2	11 + 37 part	715629	87.804	1.002	0	1309.74	26.24	127791	4227661	52909	56517	21662	26261	31	30
SAL_JA6606AA_AS	SAL_JA6606AA_AS.scaffold	103	56	43	37	32	27	5080445	5063369	5036297	4998909	4912313	4737611	69	602772	5072124	4809037	52.1	52.09	213973	213973	108987	112809	7	7	15	14	78	23	4326396	129	0	0	5	14 + 39 part	840404	87.819	1.002	0	1309.42	26.16	129066	4230677	57085	57948	18851	26911	30	28
SAL_JA6612AA_AS	SAL_JA6612AA_AS.scaffold	57	43	36	33	27	25	4938130	4931289	4916564	4893229	4776721	4691783	51	521441	4936561	4809037	52.12	52.09	271383	271383	130707	139252	7	7	14	13	81	22	4379241	128	0	0	2	8 + 33 part	694535	88.055	1.002	7.17	1309	26.94	196296	4241114	57212	57947	21888	26262	28	26
SAL_JA6616AA_AS	SAL_JA6616AA_AS.scaffold	92	51	39	34	31	26	4990261	4976765	4952324	4917719	4856813	4685577	60	682255	4982726	4809037	52.11	52.09	204653	219455	107962	114710	7	6	15	14	84	26	4578992	128	0	0	4	14 + 34 part	749681	87.875	1.002	6.26	1309.63	26.38	129067	4231255	57328	57948	24652	28735	29	28
SAL_JA6618AA_AS	SAL_JA6618AA_AS.scaffold	81	53	36	35	28	19	5100128	5090075	5056114	5049920	4924447	4559411	60	750453	5094676	4809037	52.08	52.09	298921	320687	149899	209007	6	5	11	10	79	18	4365056	136	0	0	1	15 + 26 part	833093	88.466	1.002	0	1315.47	26.28	196297	4260071	56430	57371	19108	32053	29	27
SAL_JA6628AA_AS	SAL_JA6628AA_AS.scaffold	65	42	35	32	28	27	4947188	4938791	4921820	4898485	4819569	4780990	49	542873	4943476	4809037	52.15	52.09	225813	257904	130692	131305	7	6	14	13	79	23	4417141	129	0	0	4	8 + 32 part	690407	88.283	1.002	7.04	1314.43	26.9	148070	4251715	57947	58645	21888	28752	27	26
SAL_JA6630AA_AS	SAL_JA6630AA_AS.scaffold	72	48	39	35	30	27	4828108	4817780	4801854	4775215	4680824	4574302	58	615671	4824569	4809037	52.14	52.09	207710	207710	111027	111027	7	7	15	15	78	24	4241999	128	0	0	1	7 + 34 part	570184	88.253	1.002	7.88	1307.04	26.65	127791	4253285	57948	57948	26910	26910	28	28
SAL_JA6633AA_AS	SAL_JA6633AA_AS.scaffold	84	57	43	38	34	28	4989759	4977322	4951401	4916943	4843609	4642868	67	682200	4984308	4809037	52.11	52.09	180514	196629	91284	97105	7	6	16	15	77	22	4169323	126	0	0	4	16 + 37 part	750409	87.905	1.002	5.38	1310.52	26.78	141266	4232785	57213	57313	24652	28768	30	29
SAL_JA6636AA_AS	SAL_JA6636AA_AS.scaffold	101	64	46	38	31	23	5125436	5110755	5070096	5006696	4874370	4565291	76	720197	5118869	4809037	52	52.09	188265	188265	136286	136305	7	7	15	14	79	22	4368979	128	0	0	1	27 + 34 part	872267	88.138	1.002	6.92	1303.9	26.16	168461	4244963	57263	58646	18797	27850	29	27
SAL_JA6637AA_AS	SAL_JA6637AA_AS.scaffold	120	51	42	36	33	29	4957879	4938752	4925592	4885286	4835978	4700773	58	472073	4943504	4809037	52.12	52.09	196629	196629	108886	112952	8	8	17	16	85	29	4617886	130	0	0	3	10 + 32 part	711500	87.834	1.002	0	1309.54	26.04	127791	4230415	57345	57948	24652	26568	29	28
SAL_JA6639AA_AS	SAL_JA6639AA_AS.scaffold	87	51	42	35	31	23	5018032	5002701	4982584	4933670	4867086	4591851	62	654435	5010497	4809037	52.11	52.09	251665	251665	149899	196211	7	7	13	12	76	20	4224089	127	0	0	2	13 + 31 part	771918	87.985	1.002	0	1307.51	26.3	148165	4237840	52909	57211	21126	26911	29	27
SAL_JA6643AA_AS	SAL_JA6643AA_AS.scaffold	86	52	40	36	32	25	4991056	4974662	4951093	4926819	4841276	4613098	67	602783	4985155	4809037	52.11	52.09	223066	223066	99786	105009	7	7	15	14	82	26	4457095	128	0	0	4	16 + 36 part	752742	87.862	1.002	5.86	1308.18	26.2	128939	4231181	57213	57948	24652	26911	29	28
SAL_JA6647AA_AS	SAL_JA6647AA_AS.scaffold	99	65	42	38	32	24	5226201	5209433	5166223	5140992	5035841	4744610	84	707880	5222007	4809037	52.06	52.09	238838	252703	114139	148972	7	6	14	12	78	23	4494408	130	0	0	1	36 + 28 part	969055	88.221	1.002	0	1308.75	26.82	148024	4252650	52909	57948	16754	31224	30	27
SAL_JA6648AA_AS	SAL_JA6648AA_AS.scaffold	67	43	32	30	25	22	4790255	4779551	4757415	4741759	4647706	4536094	53	720197	4786241	4809037	52.18	52.09	275691	275691	159599	159599	6	6	12	12	80	20	4321101	133	0	0	1	9 + 29 part	522891	88.43	1.003	7.63	1315.32	26.27	196297	4262057	58646	58646	32082	32082	26	26
SAL_JA6651AA_AS	SAL_JA6651AA_AS.scaffold	91	58	43	38	29	25	5012564	4999232	4960060	4925336	4789196	4647522	67	711650	5005784	4809037	52.07	52.09	214185	225812	112952	141745	7	6	14	13	81	23	4448672	131	0	0	2	18 + 34 part	774322	87.863	1.001	0	1307.86	26.55	129066	4230584	57313	57948	24652	26911	29	28
SAL_JA6663AA_AS	SAL_JA6663AA_AS.scaffold	85	62	42	36	32	25	4983018	4971149	4935995	4897992	4827044	4603973	74	682206	4979185	4809037	52.12	52.09	204653	225955	104432	107962	7	6	15	14	83	25	4491755	128	0	0	4	17 + 34 part	743425	87.864	1.002	5.52	1309.43	26.53	129069	4233291	57213	57948	24652	26911	29	28
SAL_JA6667AA_AS	SAL_JA6667AA_AS.scaffold	86	58	37	32	30	22	4561084	4552573	4511887	4476536	4454352	4206418	62	549966	4555094	4809037	52.3	52.09	312847	312847	112263	93315	6	6	12	14	78	23	4104534	133	0	0	2	8 + 29 part	373409	86.608	1.004	16.64	1254.03	24.78	185930	4175118	65764	57875	31256	26364	23	25
SAL_JA6668AA_AS	SAL_JA6668AA_AS.scaffold	77	43	34	30	28	24	4978435	4967266	4955350	4927724	4888471	4744193	49	746475	4971588	4809037	52.11	52.09	232752	232752	141747	149998	6	6	13	12	79	22	4580233	131	0	0	3	10 + 28 part	742475	87.829	1.001	0	1308.33	26.28	141267	4228409	57948	60839	26261	32510	28	26
SAL_JA6670AA_AS	SAL_JA6670AA_AS.scaffold	63	47	43	40	34	28	5051740	5044143	5032335	5009000	4891439	4679254	56	521440	5049824	4809037	52.07	52.09	172456	172456	102663	110622	7	7	17	15	78	24	4259125	129	0	0	2	9 + 36 part	809167	88.005	1.002	7.88	1307.98	26.79	148070	4238551	51878	57212	19031	25618	30	28
SAL_JA6674AA_AS	SAL_JA6674AA_AS.scaffold	85	49	39	33	31	23	4953913	4941387	4927105	4884954	4845701	4581767	57	682274	4946934	4809037	52.12	52.09	225955	225955	114710	115402	6	6	14	13	85	25	4600577	131	0	0	3	10 + 28 part	711634	87.883	1.002	0	1309.29	26.33	128939	4233566	57948	58646	26495	28875	28	27
SAL_JA6677AA_AS	SAL_JA6677AA_AS.scaffold	115	80	59	50	41	34	5089313	5072646	5029966	4961990	4815711	4552711	96	412153	5084077	4809037	52	52.09	142903	150092	76601	82217	11	10	24	21	74	30	4042899	124	0	0	1	21 + 48 part	832376	88.193	1.002	6.75	1303.8	26.53	196296	4249542	48833	51133	17856	24982	31	29
SAL_JA6678AA_AS	SAL_JA6678AA_AS.scaffold	103	65	42	37	34	28	5234198	5217339	5164539	5128842	5067935	4871277	80	682206	5227295	4809037	51.75	52.09	223067	225812	94124	149998	7	6	15	12	75	20	4278555	127	0	0	4	29 + 38 part	995187	87.882	1.001	5.15	1309.35	26.55	129066	4230988	56517	58646	16754	32082	31	27
SAL_JA6681AA_AS	SAL_JA6681AA_AS.scaffold	107	67	51	47	39	28	4870882	4852882	4810102	4786047	4639735	4239916	85	601022	4864489	4809037	52.2	52.09	149899	149899	90741	94218	9	9	20	19	71	27	3951290	132	0	0	3	14 + 48 part	620994	88.061	1.002	7.65	1316.28	27.44	127790	4241377	49907	49907	23576	24855	30	30
SAL_JA6684AA_AS	SAL_JA6684AA_AS.scaffold	101	53	47	40	35	31	4984510	4968671	4959679	4911114	4802776	4659466	62	659031	4975112	4809037	52.11	52.09	180358	180358	97105	97287	9	9	19	18	79	27	4262799	131	0	0	1	10 + 37 part	744964	87.842	1.001	0	1309.86	26.49	127791	4228590	56517	57284	20546	26261	31	29
SAL_JA6686AA_AS	SAL_JA6686AA_AS.scaffold	86	47	37	32	29	26	4960859	4948344	4928324	4895354	4846056	4739404	54	682213	4953096	4809037	52.12	52.09	204653	225955	112952	114710	7	6	15	14	85	26	4627828	131	0	0	3	10 + 29 part	719632	87.859	1.002	0	1311.11	26.53	129066	4231605	57213	58646	25827	28905	29	27
SAL_JA6691AA_AS	SAL_JA6691AA_AS.scaffold	97	61	46	39	31	27	5018491	5003824	4969280	4917218	4777678	4624952	75	443829	5013279	4809037	52.11	52.09	191687	191687	128313	149834	9	9	17	16	78	25	4333150	124	0	0	2	17 + 40 part	773223	87.977	1.002	7.2	1304.44	26.31	196300	4239004	57212	57947	18787	26196	29	27
SAL_JA6692AA_AS	SAL_JA6692AA_AS.scaffold	113	64	45	39	34	25	5023730	5000151	4959408	4919199	4835958	4550218	83	523123	5013167	4809037	52.09	52.09	223067	223067	105354	114817	8	8	16	15	74	20	4057090	127	0	0	4	26 + 40 part	782260	87.809	1.002	25.83	1308.47	26.19	128939	4228518	56517	57948	19691	26261	30	28
SAL_JA6698AA_AS	SAL_JA6698AA_AS.scaffold	110	91	82	71	54	29	4977365	4967708	4945073	4870099	4595499	3714259	100	362146	4974324	4809037	52.21	52.09	105516	105516	49323	51457	12	12	30	27	76	29	3424587	124	0	0	5	7 + 53 part	721559	88.117	1.004	8.72	1312.83	25.96	127791	4247351	43019	44671	16347	18621	38	36
SAL_JA6699AA_AS	SAL_JA6699AA_AS.scaffold	86	58	41	35	32	25	5022532	5008249	4980379	4939650	4879039	4629426	71	711285	5017281	4809037	52.09	52.09	214094	225955	97105	149998	7	6	14	12	83	25	4539389	126	0	0	5	20 + 35 part	780734	87.936	1.002	5.34	1310.44	26.7	129067	4235452	57328	57948	21660	31183	29	28
SAL_JA6703AA_AS	SAL_JA6703AA_AS.scaffold	85	48	37	33	30	26	4963372	4951017	4926587	4898954	4847265	4706506	55	682212	4955769	4809037	52.11	52.09	223068	223068	114710	141747	7	7	14	13	85	26	4641693	130	0	0	3	13 + 30 part	724363	87.86	1.001	0	1309.51	26.46	129066	4230837	57328	57948	26261	32082	29	28
SAL_JA6706AA_AS	SAL_JA6706AA_AS.scaffold	57	39	33	30	24	21	4910632	4902705	4890192	4866857	4760136	4634312	47	609273	4908051	4809037	52.16	52.09	376793	376793	150106	150106	5	5	11	11	80	19	4379599	128	0	0	2	8 + 29 part	670082	87.976	1.002	6.6	1305.64	26.64	196300	4236929	57212	57947	26568	28684	27	26
SAL_JA6707AA_AS	SAL_JA6707AA_AS.scaffold	84	52	40	37	30	26	5021656	5010428	4987690	4968929	4846858	4683321	60	711650	5015174	4809037	52.08	52.09	204653	214145	112809	141747	7	6	14	13	77	21	4346799	127	0	0	3	15 + 31 part	782812	87.91	1.001	0	1308.86	26.63	129066	4231434	56860	57348	24652	32082	30	28
SAL_JA6714AA_AS	SAL_JA6714AA_AS.scaffold	89	48	38	33	31	23	4954446	4940966	4926412	4892083	4852830	4583606	55	682151	4946065	4809037	52.12	52.09	213959	219372	114710	141747	7	6	14	13	79	22	4444793	131	0	0	3	10 + 29 part	713041	87.886	1.002	0	1309.57	26.5	128755	4231921	57213	58646	26261	30708	29	27
SAL_JA6715AA_AS	SAL_JA6715AA_AS.scaffold	101	53	44	41	35	29	4932857	4914951	4895583	4872593	4771535	4553221	66	371162	4923745	4809037	52.13	52.09	184645	184645	107705	107705	9	9	18	18	76	28	4333633	122	0	0	2	10 + 37 part	686953	87.93	1.002	6.8	1306.51	26.42	148079	4235081	57212	57947	18880	24653	28	27
SAL_JA6718AA_AS	SAL_JA6718AA_AS.scaffold	74	50	30	23	22	16	4840533	4831272	4788366	4738980	4724736	4494737	57	843807	4836156	4809037	52.19	52.09	376785	376785	223641	223641	4	4	9	9	79	17	4521513	129	0	0	1	18 + 24 part	599050	88.015	1.001	0	1306.61	26.82	196296	4236326	58646	58646	32510	32510	25	25
SAL_JA6719AA_AS	SAL_JA6719AA_AS.scaffold	71	51	42	39	35	27	4900712	4890917	4869653	4848965	4781519	4503966	63	555563	4898457	4809037	52.18	52.09	209049	209049	92982	108412	8	8	16	15	78	23	4150042	129	0	0	2	13 + 40 part	656600	88.034	1.002	0.47	1310.3	26.93	148091	4240787	52910	54524	26568	30012	30	29
SAL_JA6720AA_AS	SAL_JA6720AA_AS.scaffold	79	42	35	28	27	20	4915654	4902208	4891666	4849786	4830820	4591831	51	682254	4908460	4809037	52.14	52.09	225955	363441	172545	175667	6	5	12	11	86	21	4574004	129	0	0	1	11 + 24 part	678963	87.801	1.002	19.54	1307.89	26.29	128939	4227149	57948	58646	26568	31183	28	27
SAL_JA6727AA_AS	SAL_JA6727AA_AS.scaffold	68	46	34	30	26	22	4735709	4725788	4702040	4670744	4587469	4456729	55	633580	4732482	4809037	52.14	52.09	277990	277990	158674	158674	7	7	13	13	96	23	4370920	140	0	0	0	2 + 26 part	522851	87.244	1.003	0	1387.5	25.48	148676	4206432	55876	52248	29312	26251	30	31
SAL_JA6731AA_AS	SAL_JA6731AA_AS.scaffold	76	46	38	33	27	23	4902231	4890101	4868368	4833941	4714486	4572354	54	659401	4895284	4809037	52.11	52.09	225890	225890	131284	131284	6	6	12	12	79	22	4375292	127	0	0	2	10 + 33 part	650500	88.096	1.002	7.97	1307.59	26.46	148080	4243709	54204	54524	26568	30024	29	28
SAL_JA6735AA_AS	SAL_JA6735AA_AS.scaffold	94	56	42	37	34	27	4990880	4973155	4946879	4915516	4854905	4626310	69	472407	4982250	4809037	52.11	52.09	204653	204653	107960	114837	8	8	16	15	84	28	4550763	125	0	0	4	18 + 36 part	748704	87.868	1.002	24.29	1308.73	26.67	129066	4231300	56517	57948	21903	26568	30	28
SAL_JA6759AA_AS	SAL_JA6759AA_AS.scaffold	65	38	30	27	25	19	4788776	4778635	4767738	4749616	4713964	4482192	47	720189	4784399	4809037	52.19	52.09	275800	275800	159895	159895	6	6	11	11	79	19	4441409	131	0	0	0	2 + 22 part	521869	88.462	1.002	0	1311	26.19	196296	4261244	61754	61754	31183	30581	25	25
SAL_JA6760AA_AS	SAL_JA6760AA_AS.scaffold	90	63	43	37	29	25	5216215	5203303	5151321	5108379	4957312	4835400	75	659734	5211904	4809037	52.01	52.09	251177	251177	102690	164356	6	6	14	11	80	21	4438533	128	0	0	3	28 + 34 part	962169	88.149	1.003	7.79	1309.52	26.68	148076	4248577	52048	57947	17365	30007	31	27
SAL_JA6765AA_AS	SAL_JA6765AA_AS.scaffold	125	81	61	52	45	31	5091642	5074184	5021751	4959024	4830554	4353296	95	631273	5083757	4809037	52.12	52.09	149039	155381	78221	88143	10	9	23	20	78	31	4185172	128	0	0	3	33 + 40 part	850892	87.859	1.002	0	1309.93	26.6	127791	4230217	51898	52909	18787	26373	32	30
SAL_JA6768AA_AS	SAL_JA6768AA_AS.scaffold	113	49	35	30	28	23	4868592	4850653	4832293	4798841	4759588	4590910	58	682273	4856786	4809037	52.1	52.09	223068	223068	141747	141747	7	7	13	13	86	26	4617354	132	0	0	2	11 + 28 part	620148	87.878	1.002	19.48	1308.87	26.57	128939	4234878	58646	58646	30011	30472	27	27
SAL_JA6771AA_AS	SAL_JA6771AA_AS.scaffold	214	137	106	91	67	40	5100316	5071605	5009792	4898717	4485561	3562358	161	244461	5088165	4809037	52.15	52.09	70997	72882	38306	49104	24	22	46	41	62	35	2803606	126	0	0	5	42 + 62 part	838338	88.012	1.004	8.35	1307.04	25.82	147994	4240409	34693	36663	15219	17997	44	40
SAL_JA6774AA_AS	SAL_JA6774AA_AS.scaffold	105	63	46	38	34	27	4994173	4976300	4945651	4891303	4820669	4599664	76	602760	4985323	4809037	52.11	52.09	204653	204653	98905	99710	7	7	16	15	81	26	4393929	125	0	0	4	18 + 37 part	748120	87.921	1.002	25.47	1308.44	26.56	129066	4233743	56518	57948	21660	26568	30	28
SAL_JA6778AA_AS	SAL_JA6778AA_AS.scaffold	80	49	39	35	30	27	4840742	4828871	4811597	4782812	4688800	4577159	60	453549	4836087	4809037	52.13	52.09	188081	188081	128312	128312	9	9	16	16	76	25	4364085	126	0	0	1	8 + 33 part	587243	88.135	1.002	6.35	1305.38	26.57	148070	4247149	58646	58646	26579	28763	26	26
SAL_JA6783AA_AS	SAL_JA6783AA_AS.scaffold	96	68	49	42	37	27	5199080	5186364	5151228	5102813	4998815	4639780	79	484865	5193536	4809037	51.98	52.09	204653	223067	89323	97105	8	7	18	15	83	27	4413203	126	0	0	4	23 + 39 part	957591	87.898	1.002	7.74	1309.14	26.4	128939	4233947	50059	56517	17856	31183	33	29
SAL_JA6786AA_AS	SAL_JA6786AA_AS.scaffold	71	48	33	29	27	22	4858408	4849150	4825393	4799250	4759997	4591073	55	907130	4853799	4809037	52.1	52.09	257733	257733	114650	114650	4	4	11	11	86	24	4609871	131	0	0	2	8 + 27 part	616618	87.821	1.003	19.72	1311.06	26.71	128939	4235514	57948	58646	30708	30996	28	27
SAL_JA6788AA_AS	SAL_JA6788AA_AS.scaffold	117	89	76	68	47	30	4804582	4792818	4755602	4693545	4310811	3665834	99	635396	4799246	4809037	52.23	52.09	97238	97238	54050	54050	13	13	29	29	66	32	3411096	114	0	0	3	14 + 49 part	552452	88.108	1.002	6.54	1306.45	26.08	148081	4242964	42112	42112	18880	18880	35	35
SAL_JA6791AA_AS	SAL_JA6791AA_AS.scaffold	104	70	53	48	41	33	4986592	4971489	4934222	4897083	4760044	4473504	82	393462	4979828	4809037	52.12	52.09	149998	172546	80159	87985	11	10	22	21	74	28	3919035	124	0	0	5	15 + 47 part	743623	87.868	1.003	6.31	1308.17	26.34	127791	4232469	50059	51871	21660	26568	33	31
SAL_JA6792AA_AS	SAL_JA6792AA_AS.scaffold	72	53	41	35	32	27	5034094	5026117	4999034	4959692	4898321	4713963	60	682250	5030509	4809037	52.16	52.09	204653	225955	99796	112874	7	6	15	14	85	25	4534603	129	0	0	3	16 + 29 part	800417	87.801	1.002	0	1308.37	26.36	128939	4228171	57348	58646	21662	26911	29	27
SAL_JA6803AA_AS	SAL_JA6803AA_AS.scaffold	107	55	44	37	29	23	5015801	4996267	4973546	4926157	4807720	4611704	69	711633	5006055	4809037	52.09	52.09	223068	223068	141747	149998	6	6	13	12	83	23	4534498	131	0	0	4	22 + 29 part	774401	87.824	1.002	0	1308.83	26.28	128939	4230169	57213	58646	24652	31183	29	27
SAL_JA6813AA_AS	SAL_JA6813AA_AS.scaffold	114	61	46	39	34	27	5141350	5123649	5096180	5047033	4952636	4725261	71	711642	5130381	4809037	52.1	52.09	204654	225955	90412	115748	7	6	16	13	84	23	4381347	129	0	0	4	19 + 33 part	893323	87.942	1.002	0.12	1306.52	26.06	129066	4235830	52909	57213	18672	32087	31	28
SAL_JA6817AA_AS	SAL_JA6817AA_AS.scaffold	51	36	30	27	22	21	4949233	4943430	4929228	4905893	4806734	4768599	42	640828	4947236	4809037	52.16	52.09	376787	376787	150106	156017	5	5	11	10	80	19	4523199	134	1	0	2	8 + 27 part	689662	88.386	1.002	6.91	1315.13	26.8	196220	4256275	68036	68222	26261	29251	26	25
SAL_JA6818AA_AS	SAL_JA6818AA_AS.scaffold	103	67	49	43	33	27	5264032	5245428	5205938	5160683	4975069	4759344	85	637812	5258423	4809037	51.83	52.09	185526	188081	107707	130340	9	8	18	15	78	23	4205354	127	0	0	1	17 + 41 part	1001162	88.226	1.003	6.28	1306.63	26.66	128938	4255302	49031	57212	16235	26568	32	28
SAL_JA6820AA_AS	SAL_JA6820AA_AS.scaffold	65	44	36	32	31	27	4947784	4938574	4924839	4897516	4875701	4735318	51	601923	4943807	4809037	52.12	52.09	204538	204538	112809	114523	7	7	15	14	76	22	4334825	128	0	0	1	7 + 30 part	713033	87.87	1.001	0	1309.43	26.55	128755	4229676	57948	58646	26147	32082	28	27
SAL_JA6823AA_AS	SAL_JA6823AA_AS.scaffold	72	42	30	29	25	22	4930935	4920771	4899571	4893376	4834884	4701409	49	707514	4925237	4809037	52.16	52.09	291928	291928	151670	153053	6	6	12	11	79	23	4630578	132	0	0	0	6 + 24 part	671493	88.191	1.003	0	1310.5	26.48	148066	4253142	57392	57948	26911	31715	27	26
SAL_JA6824AA_AS	SAL_JA6824AA_AS.scaffold	77	52	38	35	30	25	5015431	5007088	4979017	4956332	4862280	4677056	58	720196	5010974	4809037	52.1	52.09	191687	191687	149899	149909	7	7	15	14	76	23	4395447	127	0	0	2	10 + 33 part	759609	88.228	1.002	6.17	1305.97	26.26	168224	4249830	57330	58646	21662	26911	28	26
SAL_JA6828AA_AS	SAL_JA6828AA_AS.scaffold	115	69	45	38	35	28	5046457	5024997	4976973	4928793	4867886	4641106	87	464720	5037600	4809037	52.08	52.09	202700	204653	99786	109066	9	8	17	16	79	27	4414303	126	0	0	5	31 + 40 part	807737	87.792	1.002	6.17	1309.64	26.34	127791	4228386	51897	56517	21662	26568	31	29
SAL_JA6844AA_AS	SAL_JA6844AA_AS.scaffold	88	44	34	30	28	23	4952750	4939376	4924822	4897203	4857953	4683041	51	682273	4944128	4809037	52.12	52.09	225812	225812	141747	149995	6	6	13	12	78	22	4550457	131	0	0	3	8 + 28 part	712372	87.875	1.001	0	1309.04	26.24	128755	4231045	57948	58646	26495	31183	28	27
SAL_JA6845AA_AS	SAL_JA6845AA_AS.scaffold	100	56	39	36	32	26	5039387	5025610	4991168	4969734	4909610	4692462	64	475277	5031299	4809037	52.12	52.09	229663	229663	108413	149899	7	7	14	13	73	20	4170947	130	0	0	2	16 + 30 part	782028	88.217	1.002	0	1307.24	26.26	196297	4248754	58646	66757	21903	31715	27	25
SAL_JA6846AA_AS	SAL_JA6846AA_AS.scaffold	112	64	43	35	29	21	5175867	5157557	5107755	5053804	4941559	4675635	79	659632	5167869	4809037	52.17	52.09	376789	376789	130769	151091	5	5	12	10	82	19	4385596	129	0	0	3	31 + 33 part	918871	88.164	1.002	6.75	1309.62	26.56	196293	4247763	52908	57947	18875	29909	30	27
SAL_JA6851AA_AS	SAL_JA6851AA_AS.scaffold	73	41	34	31	26	24	4904045	4889195	4874410	4851075	4751641	4667654	56	647104	4899257	4809037	52.2	52.09	246280	257650	138766	138766	7	6	13	13	80	21	4325880	133	0	0	1	6 + 32 part	628221	88.616	1.002	7.88	1323.33	26.82	148069	4269787	57947	57947	26565	31330	27	27
SAL_JA6857AA_AS	SAL_JA6857AA_AS.scaffold	86	47	41	37	32	26	4932973	4917325	4905028	4877904	4783892	4573334	60	453548	4925713	4809037	52.13	52.09	207707	207707	149834	149834	8	8	15	15	78	25	4381143	124	0	0	2	8 + 35 part	686699	87.989	1.002	7.71	1306.75	26.3	148071	4238147	57212	57947	21713	26196	28	27
SAL_JA6860AA_AS	SAL_JA6860AA_AS.scaffold	91	64	51	42	33	29	5030428	5018053	4989103	4926187	4777892	4642717	75	427136	5025838	4809037	52.16	52.09	194816	194816	101953	103057	8	8	17	16	80	24	4098681	129	0	0	3	14 + 41 part	775810	88.13	1.003	8.6	1310.29	26.47	148077	4247499	50424	52908	18851	26568	31	29
SAL_JA6864AA_AS	SAL_JA6864AA_AS.scaffold	94	60	46	39	34	24	5011020	4996373	4967956	4916266	4825953	4474262	72	523124	5004649	4809037	52.11	52.09	216285	225955	99789	129373	8	7	15	14	84	27	4516965	127	0	0	4	19 + 38 part	771850	87.874	1.002	6.55	1304.86	25.91	129066	4231655	56517	57948	22032	26911	31	29
SAL_JA6866AA_AS	SAL_JA6866AA_AS.scaffold	115	94	81	68	54	36	4977486	4967573	4942766	4848691	4608887	3971374	104	214235	4974160	4809037	52.17	52.09	118503	121795	56290	62905	17	16	32	30	74	37	3734502	129	0	0	2	23 + 55 part	708582	88.493	1.002	7.96	1322.62	26.69	127791	4262169	45489	46233	17978	19987	36	34
SAL_JA6876AA_AS	SAL_JA6876AA_AS.scaffold	84	54	42	37	35	31	5055331	5044227	5016897	4983481	4944228	4802670	63	472407	5049972	4809037	52.13	52.09	172545	180358	99785	112952	10	9	19	17	86	30	4631887	129	0	0	2	14 + 33 part	817677	87.864	1.002	0	1305.89	26.36	127791	4230801	56517	57428	21660	26911	31	29
SAL_JA6878AA_AS	SAL_JA6878AA_AS.scaffold	87	57	46	39	31	21	5015448	5002945	4978364	4927647	4802734	4437993	67	600843	5009562	4809037	52.17	52.09	271001	376789	122843	149897	6	5	12	11	79	20	4252603	129	0	0	2	17 + 35 part	764531	88.1	1.002	7.21	1309.29	26.48	196293	4243513	49534	52908	24653	30024	30	28
SAL_JA6881AA_AS	SAL_JA6881AA_AS.scaffold	82	52	37	34	29	26	4848108	4835717	4810818	4788133	4694121	4582492	65	453549	4844250	4809037	52.13	52.09	191687	207707	149909	149909	9	8	15	15	76	24	4363221	127	0	0	1	8 + 33 part	586847	88.257	1.003	6.77	1305.18	26.55	148081	4256735	61754	61754	26579	31183	26	26
SAL_JA6882AA_AS	SAL_JA6882AA_AS.scaffold	80	57	41	34	26	22	5037995	5026408	4985875	4937177	4785835	4663506	68	659419	5034283	4809037	52.16	52.09	376789	376789	130769	131284	5	5	12	11	79	19	4340004	129	0	0	3	19 + 34 part	784038	88.191	1.002	7.65	1308.65	26.83	196296	4248648	54204	57211	24653	31334	29	27
SAL_JA6883AA_AS	SAL_JA6883AA_AS.scaffold	76	49	40	35	32	28	4937802	4927863	4909866	4878519	4825733	4683772	56	682267	4932360	4809037	52.13	52.09	204653	204653	99673	105166	7	7	15	14	79	23	4281462	127	0	0	1	11 + 33 part	704649	87.814	1.001	0	1306.28	26.26	141266	4226749	57948	58646	25827	31183	28	27
SAL_JA6887AA_AS	SAL_JA6887AA_AS.scaffold	58	38	30	27	23	21	4920238	4910366	4894267	4870932	4791523	4706431	49	590980	4917989	4809037	52.22	52.09	376792	376792	155996	180115	5	5	11	10	84	19	4451292	134	1	0	2	12 + 27 part	665438	88.241	1.002	0.67	1314.47	26.94	196296	4252280	57392	57946	26568	31224	28	27
SAL_JA6889AA_AS	SAL_JA6889AA_AS.scaffold	92	53	45	39	34	29	4841739	4827076	4808110	4763909	4672915	4503689	64	453549	4834120	4809037	52.13	52.09	183915	183915	109342	109342	9	9	17	17	75	26	4205613	127	0	0	1	10 + 36 part	591606	88.054	1.002	8.17	1305.38	26.24	148070	4241029	56856	57212	26264	26264	28	27
SAL_JA6891AA_AS	SAL_JA6891AA_AS.scaffold	119	88	71	64	53	33	4981963	4967960	4927024	4872913	4673452	3971077	99	481695	4975873	4809037	52.14	52.09	99657	99858	58660	69682	14	13	29	27	69	35	3619376	122	0	0	5	14 + 52 part	741711	87.826	1.002	7.21	1308.24	26.3	127791	4230117	47698	47988	16754	19689	35	33
SAL_JA6892AA_AS	SAL_JA6892AA_AS.scaffold	109	92	81	73	55	41	4888595	4882082	4855816	4796304	4473150	3969151	98	243969	4885876	4809037	52.28	52.09	80874	82660	58942	59292	18	17	36	35	74	35	3315557	124	1	0	3	13 + 52 part	638853	88.042	1.003	8.53	1316.17	26.38	127791	4241536	42999	43840	18216	18908	37	36
SAL_JA6899AA_AS	SAL_JA6899AA_AS.scaffold	104	55	42	38	32	27	4931834	4913655	4887181	4859189	4743731	4554013	69	453548	4922813	4809037	52.13	52.09	185367	187897	128309	128309	10	9	17	17	79	27	4340369	123	0	0	2	11 + 39 part	685986	87.927	1.002	8.04	1305.91	26.2	148070	4235287	57212	57947	19448	24652	28	27
SAL_JA6903AA_AS	SAL_JA6903AA_AS.scaffold	87	54	45	37	31	26	4979010	4965849	4942390	4887463	4776661	4592493	64	608348	4972527	4809037	52.21	52.09	271025	368702	87622	91624	6	5	15	13	79	21	4130694	128	0	0	3	12 + 38 part	726439	88.101	1.002	8.23	1307.38	26.48	196293	4243769	52048	54524	26252	28725	31	29
[truncated: 2,005 more rows]
[truncated: 42 more columns]

## Sheet: Table 2
Table 2. Additional Human-derived STm assemblies used model training and testing, obtained from NCBI.
[truncated: 1,943 more rows]

## Sheet: Table 3
Table 3. Best-performing PVs used in model construction, defined by an 'overall' score >15 in any of the three (all, bps, human) model types
[truncated: 375 more rows]

[truncated: 15 more sheets: Table 4, Table 5, Table 6, Table 7, Table 8, Table 9, Table 10, Table 11, Table 12, Table 13, Table 14, Table 15, Table 16, Supp Fig 1, Supp Fig 2]
